# Supplementary material for: Automated Segmentation of Skin Strata in Reflectance Confocal Microscopy Depth Stacks
Source: PLoS One. 2016 Apr 18;11(4):e0153208. doi: 10.1371/journal.pone.0153208 (PMC4835045; doi:10.1371/journal.pone.0153208)
Supplement: S1 Archive — (ZIP) [file pone.0153208.s001.zip]

Archive with 25 entries (22 files):
- BOF/
- BOF/BOF/
- BOF/BOF/__init__.py
- BOF/BOF/featurelearning.py
- BOF/BOF/imageencoding.py
- BOF/BOF/test/
- BOF/BOF/test/test_feature.py
- BOF/BOF/test/test_image.py
- BOF/README
- BOF/setup.py
- README.txt
- classify_test_set.py
- dodo.py
- encode_sections.py
- generate_results.py
- gpl.txt
- learn_encoder.py
- learn_strata_classifier.py
- matplotlibrc
- method_visualisation.py
- normalise_split_histograms.py
- plot_accuracies_correlation.py
- plot_sections_probabilities.py
- requirements-conda.txt
- requirements-pip.txt
