# Supplementary material for: Automated Segmentation of Skin Strata in Reflectance Confocal Microscopy Depth Stacks
Source: PLoS One. 2016 Apr 18;11(4):e0153208. doi: 10.1371/journal.pone.0153208 (PMC4835045; doi:10.1371/journal.pone.0153208)
Supplement: S1 Archive — (ZIP) [file pone.0153208.s001.zip › BOF/BOF/__init__.py]

from .featurelearning import Whiten, SphericalKMeans, HierSKMeans
from .imageencoding import BagOfFeaturesEncoder

__all__ = ['Whiten',
            'SphericalKMeans'
            'HierSKMeans',
            'BagOfFeaturesEncoder']
