# Supplementary material for: Automated Segmentation of Skin Strata in Reflectance Confocal Microscopy Depth Stacks
Source: PLoS One. 2016 Apr 18;11(4):e0153208. doi: 10.1371/journal.pone.0153208 (PMC4835045; doi:10.1371/journal.pone.0153208)
Supplement: S1 Archive — (ZIP) [file pone.0153208.s001.zip › BOF/setup.py]

from setuptools import setup

setup(
    name='bof',

    packages=['BOF'],

    license='All rights reserved (Currently)',

    description='Bag of features image encoding with hierarchical spherical \
                kmeans for large scale dictionary learning and efficient encoding.',

    author='Sam Hames',
    author_email='sam@hames.id.au',

    install_requires=['scikit-learn',
                      'numpy']
                  )
