# Supplementary material for: Automated Segmentation of Skin Strata in Reflectance Confocal Microscopy Depth Stacks
Source: PLoS One. 2016 Apr 18;11(4):e0153208. doi: 10.1371/journal.pone.0153208 (PMC4835045; doi:10.1371/journal.pone.0153208)
Supplement: S1 Archive — (ZIP) [file pone.0153208.s001.zip › README.txt]

This sequence of scripts learns a classifier for discriminating the anatomical strata of skin in RCM depth stacks.

This supports the publication: "Automated segmentation of skin strata in reflectance confocal microscopy depth stacks" by Hames and others.


# Environment and installation:

This is tested only on Python 3.4. Python 2 may require some modification.

## Dependencies

We recommend using conda for package management. The requirements are specified in requirements-conda.txt and requirements.txt . The full list of package can be installed by running:

    conda create -n RCM-segmentation --file requirements-conda.txt
    source activate RCM-segmentation

Doit is needed to run the pipeline and is (at the time of writing) only available through pip. It can be installed by running:

    pip install -r requirements.txt


## The BOF module

This module is needed and can be installed by running inside the BOF folder:

    cd BOF
    python setup.py develop


# Running the pipeline

The complete analysis can be recreated by running the command inside the segmentation folder:

    doit

This will download the necessary data from the datadryad repository, and run through the complete analysis from start to finish to recreate the tables and results given in the paper.

Results may vary slightly from the numbers given in the paper due to different random number generation seeds used. Note also that the example sections in figure 3 are automatically selected from the data, and will also vary across different runs.

You will need at least 16GB of ram to run this complete set of tasks, and the final results could take several hours to generate, depending on your machine and number of processors. If you just want to test a smaller case, considering changing n_words and levels in learn_encoder.py. Choosing n_words=10 and levels=2 will generate a small dictionary with only 100 entries.


# Licence and Usage

This software is copyright 2015 Sam Hames, and is released under the GPLv3. A copy of this licence can be found under gpl.txt

    This program is free software: you can redistribute it and/or modify
    it under the terms of the GNU General Public License as published by
    the Free Software Foundation, either version 3 of the License, or
    (at your option) any later version.

    This program is distributed in the hope that it will be useful,
    but WITHOUT ANY WARRANTY; without even the implied warranty of
    MERCHANTABILITY or FITNESS FOR A PARTICULAR PURPOSE.  See the
    GNU General Public License for more details.

    You should have received a copy of the GNU General Public License
    along with this program.  If not, see <http://www.gnu.org/licenses/>.

# Contact

Sam Hames

s.hames@uq.edu.au
or
sam@hames.id.au

Tarl Prow

t.prow@uq.edu.au
