# Supplementary material for: Automated Segmentation of Skin Strata in Reflectance Confocal Microscopy Depth Stacks
Source: PLoS One. 2016 Apr 18;11(4):e0153208. doi: 10.1371/journal.pone.0153208 (PMC4835045; doi:10.1371/journal.pone.0153208)
Supplement: S1 Archive — (ZIP) [file pone.0153208.s001.zip › classify_test_set.py]

"""Classify the examples in the test set, and record the output to a .csv for
later analyses with pandas.

"""

from __future__ import division, print_function
import h5py
import numpy as np
import pickle
import pandas as pd


test_histograms = "./results/split_normalised_histograms.hdf5"
classifier_pkl = "./results/classifier.pkl"
metadata = pd.read_table('./data/metadata.csv', sep=',')
results = "./results/results.csv"

with open(classifier_pkl, 'rb') as classifier:
    clf = pickle.load(classifier)

with h5py.File(test_histograms) as histograms:
    testing = np.asarray(histograms['testing'])

automated_labels = clf.predict(testing)
automated_probabilities = clf.predict_proba(testing)

# Attach the automated labels to the test set description
test_csv = metadata[metadata['testing'] == 1].copy()
print(len(test_csv))
test_csv['automated'] = automated_labels

# Add the predicted probabilities
strata_labels = [i + '_prob' for i in ['sc', 've', 'dej', 'pd']]
for col, strata in enumerate(strata_labels):
    test_csv[strata] = automated_probabilities[:, col]

# Add a 0-1 accuracy column for downstream processing.
test_csv['accuracy'] = (automated_labels == test_csv.strata).astype('float')

test_csv.to_csv(results)
