# Supplementary material for: Automated Segmentation of Skin Strata in Reflectance Confocal Microscopy Depth Stacks
Source: PLoS One. 2016 Apr 18;11(4):e0153208. doi: 10.1371/journal.pone.0153208 (PMC4835045; doi:10.1371/journal.pone.0153208)
Supplement: S1 Archive — (ZIP) [file pone.0153208.s001.zip › dodo.py]

"""The pipeline of doit tasks to define the segmentation analyses. """

from doit.tools import run_once, create_folder
import urllib.request


data_files = ['sections_250.hdf5',
         'sections_500.hdf5',
         'metadata.csv']


base_url = 'http://hames.id.au/data/'


def download_data():
    """Download the files from the repository. """
    for data_file in data_files:
        urllib.request.urlretrieve(base_url + data_file,
                                   "data/" + data_file)


def task_create_folders():
    """Create the data and results folders."""
    return  {
            'uptodate': [run_once],
            'actions': [(create_folder, ['results']),
                        (create_folder, ['data'])]
        }


def task_download_data():
    """Download the relevant files from datadryad.com ."""
    return {
        'uptodate': [run_once],
        'task_dep': ['create_folders'],
        'actions': [download_data]
    }


def task_learn_encoder():
    """Learn the hierarchical encoder from the training sections"""

    return {
        'file_dep': ['learn_encoder.py',
                     'data/metadata.csv',
                     'data/sections_250.hdf5',],
        'targets': ['./results/encoder.pkl'],
        'actions': ['python learn_encoder.py'],
    }


def task_encode_histograms():
    """Encode all enface sections."""

    return {
        'file_dep': ['encode_sections.py', './results/encoder.pkl', './data/sections_250.hdf5',],
        'targets': ['./results/histograms.hdf5'],
        'actions': ['python encode_sections.py'],
    }


def task_normalise_split_histograms():
    """Split the histograms into test/train augmented sections, and L2
    normalise the output. """

    return {
        'file_dep': ['normalise_split_histograms.py',
                     './results/histograms.hdf5',
                     'data/metadata.csv'],
        'targets': ['./results/split_normalised_histograms.hdf5'],
        'actions': ['python normalise_split_histograms.py'],
    }


def task_train_classifier():
    """Train the classifier on the normalised and split histograms"""

    return {
        'file_dep': ['learn_strata_classifier.py', './results/split_normalised_histograms.hdf5'],
        'targets': ['./results/classifier.pkl'],
        'actions': ['python learn_strata_classifier.py'],
    }


def task_classify_test_set():
    """Train the classifier on the normalised and split histograms"""

    return {
        'file_dep': ['classify_test_set.py',
                     'results/split_normalised_histograms.hdf5',
                     'data/metadata.csv',
                     'results/classifier.pkl'],
        'targets': ['results/results.csv'],
        'actions': ['python classify_test_set.py'],
    }


def task_generate_results():
    """Generate numerical results and tables for inclusion in the manuscript.

    """

    return {
        'file_dep': ['generate_results.py',
                     'results/results.csv'],
        'targets': ['results/perstack.csv',
                    'results/variables.json',
                    'results/example_stacks.csv',
                    'results/table1.html',
                    'results/table2.html'],
        'actions': ['python generate_results.py'],
    }


def task_plot_stack_accuracy():
    """Generate the per stack accuracy and correlations"""

    return {
        'file_dep': ['plot_accuracies_correlation.py',
                     './results/perstack.csv',
                     './results/example_stacks.csv',
                     'matplotlibrc'],
        'targets': ['./results/stack_accuracy_correlation.eps'],
        'actions': ['python plot_accuracies_correlation.py'],
    }


def task_plot_sections_probabilities():
    """Generate the per stack accuracy and correlations"""

    return {
        'file_dep': ['plot_sections_probabilities.py',
                     'data/metadata.csv',
                     'data/sections_500.hdf5',
                     'results/perstack.csv',
                     'results/results.csv',
                     'results/example_stacks.csv',
                     'matplotlibrc'],
        'targets': ['./results/sections_probabilities.eps'],
        'actions': ['python plot_sections_probabilities.py'],
    }
