# Supplementary material for: Automated Segmentation of Skin Strata in Reflectance Confocal Microscopy Depth Stacks
Source: PLoS One. 2016 Apr 18;11(4):e0153208. doi: 10.1371/journal.pone.0153208 (PMC4835045; doi:10.1371/journal.pone.0153208)
Supplement: S1 Archive — (ZIP) [file pone.0153208.s001.zip › encode_sections.py]

"""
Encode each of the sections and save them in an hdf5 file.

"""

from __future__ import division, print_function
from BOF import BagOfFeaturesEncoder
import os
import numpy as np
import h5py
import pickle
import multiprocessing as mp


os.environ['MKL_NUM_THREADS'] = '1' # Necessary to avoid competing threads in multiple processes

section_data = "./data/sections_250.hdf5"
encoder_file = "./results/encoder.pkl"
histogram_file = "./results/histograms.hdf5"


def chunk_list(n, chunk_size):
    """ Generate indices between 0 and n, of size chunk_size. """
    current_chunk = 0
    while current_chunk < n:
        start = current_chunk
        end = current_chunk + chunk_size
        if end > n:
            end = n
        current_chunk = end
        yield start, end


with open(encoder_file, 'rb') as encoder_pkl:
    encoder = pickle.load(encoder_pkl)


with h5py.File(section_data, 'r') as all_sections:
    sections = all_sections['sections']
    n_sections = sections.shape[0]
    chunk_indices = chunk_list(n_sections, 100)

    # Generator array for chunks of the input data
    section_gen = (np.asarray(sections[start:end]) for start, end in chunk_indices)

    histograms = map(encoder, section_gen)


with h5py.File(histogram_file, 'w') as histograms_out:
    histograms_out.create_dataset('histograms', data=np.vstack(histograms), dtype='uint16')
