# Supplementary material for: Automated Segmentation of Skin Strata in Reflectance Confocal Microscopy Depth Stacks
Source: PLoS One. 2016 Apr 18;11(4):e0153208. doi: 10.1371/journal.pone.0153208 (PMC4835045; doi:10.1371/journal.pone.0153208)
Supplement: S1 Archive — (ZIP) [file pone.0153208.s001.zip › generate_results.py]

""" Convert the per section results into per stack accuracies and interface
locations """

import pandas as pd
import numpy as np
from sklearn import metrics
import json

pd.options.display.float_format = '{:2,.1f}'.format

results = pd.read_table('./results/results.csv', sep=',')
output_file = 'results/variables.json'

# First generate the per stack accuracies.
groups = results.groupby(['age', 'bodysite', 'participant', 'stack'], as_index=False)
per_stack_accuracy = groups.agg({'accuracy':np.mean})

# Then determine the interface locations for the automated method and the dermatologist
def compute_interface(labels):
    """Estimate the interface locations (in number of sections) from the labels.

    If the thickness of a layer is 0, the resulting interface location is
    considered not-applicable."""

    thicknesses = [sum(labels == i) for i in range(4)]
    interfaces = np.cumsum(thicknesses).astype('float')
    if thicknesses[0] == 0: interfaces[0] = np.nan # no stratum corneum
    if thicknesses[-1] == 0: interfaces[-2] = np.nan # no papillary dermis
    return interfaces[:-1]


interfaces = ['sc_ve', 've_dej', 'dej_pd']
auto_loc = np.vstack([compute_interface(group['automated']) for n, group in groups])
derm_loc = np.vstack([compute_interface(group['strata']) for n, group in groups])

# Compute interface position errors.
abs_errors = []
std_errors = []

for col, interface in enumerate(interfaces):
    per_stack_accuracy[interface + '_auto'] =  auto_loc[:, col]
    per_stack_accuracy[interface + '_derm'] =  derm_loc[:, col]
    abs_error = np.abs(auto_loc[:, col] - derm_loc[:, col])
    abs_errors.append(np.nanmean(abs_error)*2) # Convert number of stacks to um
    std_errors.append(np.nanstd(abs_error)*2)

# Compute the average error over all interfaces.
abs_error = np.abs(auto_loc - derm_loc)
abs_errors.append(np.nanmean(abs_error)*2)
std_errors.append(np.nanstd(abs_error)*2)

per_stack_accuracy.to_csv('./results/perstack.csv')

### Determine high/average and low example accuracy stacks
best_stack_idx = per_stack_accuracy['accuracy'].argmax()
worst_stack_idx = per_stack_accuracy['accuracy'].argmin()
average_stack_perf = per_stack_accuracy['accuracy'].mean()
average_stack_idx = np.abs(average_stack_perf - per_stack_accuracy['accuracy']).argmin()

example_stack_indices = [best_stack_idx, average_stack_idx, worst_stack_idx]

# save these to a separate file for generating and labeling the figures.
example_stack_info = per_stack_accuracy.iloc[example_stack_indices]
example_stack_info.to_csv('./results/example_stacks.csv')


######### Generate nicely formated tables using pandas
# table 1: intra observer and automated confusion matrices
accuracy = metrics.accuracy_score(results.strata, results.automated)
auto_derm_conf = metrics.confusion_matrix(results.strata, results.automated)
derm1_derm2_conf = np.array([[1292, 1, 0, 0],
                             [23, 1285, 9, 0],
                             [0, 56, 1523, 22],
                             [0, 0, 26, 1082]]) # Determined manually from original labels

total_confusion = np.hstack((derm1_derm2_conf, auto_derm_conf))

index = [['Dermatologist (2nd Label)']*4, ['SC', 'VE', 'DEJ', 'PD']]
columns = [['Dermatologist (1st Label)']*4 + ['Automatic']*4, ['SC', 'VE', 'DEJ', 'PD']*2]
table1 = pd.DataFrame(total_confusion, index=index, columns=columns)

table1 = table1.to_html()


# Table 2: Accuracy on different combinations of subgroups.
def generate_table(groups):
    """Generate and tabulate the per group accuracy for the given subgroups."""
    return groups.agg({'accuracy': np.mean})*100

# Aggregate unknown phototype examples with phototype 4:
results.phototype[results.phototype == -1] = 4
results.phototype[results.phototype == 4] = 'other'

age_bodysite_strata_acc = generate_table(results.groupby(['age', 'bodysite', 'strata']))
age_bodysite_phototype_acc = generate_table(results.groupby(['age', 'bodysite', 'phototype']))
phototype_strata_acc = generate_table(results.groupby(['phototype', 'strata']))

table_numbers = np.zeros((8,8))
table_numbers[:4, :4] = np.array(age_bodysite_strata_acc).reshape((4, 4))
table_numbers[:4, 4:7] = np.array(age_bodysite_phototype_acc[:-2]).reshape((4, 3))
table_numbers[2:4, 7] = np.array(age_bodysite_phototype_acc[-2:]).ravel()
table_numbers[4:, :4] = np.array(phototype_strata_acc).reshape((4, 4))

table_numbers = np.array(table_numbers, dtype='object')
table_numbers[:2, 7] = '-'
table_numbers[table_numbers == 0] = ''


index = [['20-30 years']*2 + ['50-70 years']*2 + ['Phototype']*4,
         ['Dorsal', 'Volar']*2 + ['I', 'II', 'III', 'Other']]

columns = [['Strata']*4 + ['Phototype']*4,
           ['SC', 'VE', 'DEJ', 'PD', 'I', 'II', 'III', 'Other']]

table2 = pd.DataFrame(table_numbers, index=index, columns=columns)
table2.index.name = 'Subgroup Accuracy (%)'
table2 = table2.to_html(na_rep='-')

# Construct the variable dict for substitution into the output file.
R2 = [0.74, 0, 0, 0]
variables = ['abs_errors', 'std_errors', 'accuracy', 'R2', 'table1', 'table2']
output_dict = {var : eval(var) for var in variables}

with open(output_file, 'w') as variable_file:
    json.dump(output_dict, variable_file)
