# Supplementary material for: Automated Segmentation of Skin Strata in Reflectance Confocal Microscopy Depth Stacks
Source: PLoS One. 2016 Apr 18;11(4):e0153208. doi: 10.1371/journal.pone.0153208 (PMC4835045; doi:10.1371/journal.pone.0153208)
Supplement: S1 Archive — (ZIP) [file pone.0153208.s001.zip › learn_encoder.py]

"""
Learn the hierarchical dictionary from the training set, and save it in a .pkl
file for the downstream processing.

"""

from __future__ import division, print_function
from BOF import BagOfFeaturesEncoder
import numpy as np
import pandas as pd
import h5py
import pickle


section_data = "./data/sections_250.hdf5"
section_meta = "./data/metadata.csv"
metadata = pd.read_table(section_meta, sep=',')
encoder_file = "./results/encoder.pkl"


# Encoder parameters
training_sections = np.where(metadata['testing'] == 0)[0]
n_words = 18
levels = 3
pixels = 7
n_images = len(training_sections)
max_memory = 8*2**30 # Gigabytes
n_patches = np.floor(max_memory/(8*n_images*(pixels**2 + n_words))).astype('int')
augment = 'rotate'


# Load just the trainig stacks and assemble the appropriate number of images
with h5py.File(section_data, 'r') as all_sections:
    sections = all_sections['sections']
    training_data = sections[training_sections, ...]
    encoder = BagOfFeaturesEncoder(n_words=n_words,
                                   n_patches=n_patches,
                                   pixels=pixels,
                                   levels=levels,
                                   verbose=False,
                                   augment=augment)
    encoder.fit(training_data, n_images=n_images)

with open(encoder_file, 'wb') as pickle_file:
    pickle.dump(encoder, pickle_file)
