# Supplementary material for: Automated Segmentation of Skin Strata in Reflectance Confocal Microscopy Depth Stacks
Source: PLoS One. 2016 Apr 18;11(4):e0153208. doi: 10.1371/journal.pone.0153208 (PMC4835045; doi:10.1371/journal.pone.0153208)
Supplement: S1 Archive — (ZIP) [file pone.0153208.s001.zip › learn_strata_classifier.py]

"""Fit the classifier to the training data, and pickle the resulting object.

"""

from __future__ import division, print_function
import h5py
import numpy as np
import pickle
from sklearn.linear_model import LogisticRegression

training_histograms = "./results/split_normalised_histograms.hdf5"
classifier_pkl = "./results/classifier.pkl"

# Parameters for the classifier
tol = 1e-2
C = 100
penalty = 'l1'
random_state = 1111 # fixed for (somewhat) deterministic output

clf = LogisticRegression(penalty=penalty, tol=tol, C=C,
                         random_state=random_state)

with h5py.File(training_histograms) as histograms:
    training = np.asarray(histograms['training'])
    train_labels = np.asarray(histograms['training_labels'])

clf.fit(training, train_labels)

with open(classifier_pkl, 'wb') as class_pkl:
    pickle.dump(clf, class_pkl)
