# Supplementary material for: Automated Segmentation of Skin Strata in Reflectance Confocal Microscopy Depth Stacks
Source: PLoS One. 2016 Apr 18;11(4):e0153208. doi: 10.1371/journal.pone.0153208 (PMC4835045; doi:10.1371/journal.pone.0153208)
Supplement: S1 Archive — (ZIP) [file pone.0153208.s001.zip › matplotlibrc]

axes.labelsize      : 8
axes.titlesize      : 8
xtick.labelsize     : 7
ytick.labelsize     : 7
legend.fontsize     : 8
font.size           : 8
figure.figsize      : 7.09, 4.53
legend.fancybox     : True
legend.shadow       : True
savefig.dpi         : 360
