# Supplementary material for: Automated Segmentation of Skin Strata in Reflectance Confocal Microscopy Depth Stacks
Source: PLoS One. 2016 Apr 18;11(4):e0153208. doi: 10.1371/journal.pone.0153208 (PMC4835045; doi:10.1371/journal.pone.0153208)
Supplement: S1 Archive — (ZIP) [file pone.0153208.s001.zip › method_visualisation.py]

from __future__ import division, print_function
import numpy as np
import matplotlib.pyplot as plt
import matplotlib as mpl
import Stacks
import DictionaryLearning as DL
import h5py
from scipy.ndimage import zoom
from sklearn.feature_extraction import image as sklearn_patch


def heatmap(stack_in, dictionary, whiten, pixels):
    """ show what locations are encoding with which words over an image"""
    stack = np.asfarray(stack_in)
    lost_pixels = pixels-1
    rows,cols,layers = stack.shape
    encoded = np.zeros((layers,(rows-lost_pixels)*(cols-lost_pixels)))
    for i in range(layers):
        blocks = sklearn_patch.extract_patches_2d(stack[:,:,i],(pixels,pixels)).reshape((-1,pixels*pixels))
        DL.normalise(blocks, 0)
        blocks = blocks.dot(whiten.T)
        DL.normalise(blocks, 0, brightness=False)
        # encode the blocks
        encoded[i,:] = blocks.dot(dictionary.T).argmax(axis=1)
    return encoded.reshape((layers, rows - lost_pixels, cols - lost_pixels))
            
def visualise_patches(patches, layout, filename=None, cmap = mpl.cm.Blues):
    """ converts a 2d array of 1d features into an image of 2d patches, then
    saves to a file/separate files. Assumes single channel image and square patches)
    
    Parameters:
        patches
        layout: rows and columns of patches, must have product = number of dictionary elements.
        filename
        
    Returns:
        nothing - just saves the patches to an image file.
    
    """
    # determine number of patches to a side to approximate the aspect ratio
    n_patch_x, n_patch_y = layout
    n_patches, n_pixels = patches.shape
    if n_patch_x*n_patch_y != n_patches:
        raise ValueError('Must have rows*columns = entries in dictionary')       
    patch_size = int(np.sqrt(n_pixels))
    
    # reshape to 3d stack of patches
    patch_stack = patches.reshape((n_patch_x*n_patch_y,patch_size,patch_size,-1))
    patches = []
    for patch, index in zip(patch_stack, range(n_patches)):
        # Turn the patch into a 3 channel grayscale image
        patch = zoom(patch.squeeze(), 9)
        patch -= patch.min()
        patch /= patch.max()
        patch = patch**0.7
        patch = np.dstack([patch, patch, patch])
        colour = np.ones((patch.shape[0],10))*index/n_patches
        colour = cmap(colour)
        patch = np.hstack((patch, colour[:, :, :3]))
        # Now add a row of pixels to serve as the border
        template = np.ones((patch.shape[0], patch.shape[1], patch.shape[2]))
        template[:patch.shape[0], :patch.shape[0] + 10] = patch
        patches.append(template)

    rows = [np.hstack(patches[i:i + n_patch_x]) for i in range(0, len(patches), n_patch_x)]
    patch_stack = np.vstack(rows)
    
    if filename is not None:
        plt.imsave(filename, patch_stack)
    else:
        return patch_stack

if __name__ == "__main__":
    stack_data = '../data/stacks250.hdf5'
    example_stack = '../data/SA20/1/dorsal/1/'
    results = '../results'
    
    pixels = 7
    words = 144-32
    patches = 100
    eta = 0.1
    retained_E = 0.95
    iterations = 10
    
    parameters = (pixels, patches, words, eta, retained_E, iterations)
    
    # Generate the dictionary to use for this case:
    with h5py.File(stack_data,'r') as data:
        train_stacks, train_labels, train_names = Stacks.training_set(data)
        training = Stacks.training_set(data)
        encoder = DL.EncodeImage(parameters, training=train_stacks)
        parameters, whiten, dictionary = encoder.get_parameters()
        
    cmap = mpl.cm.get_cmap('hsv', words)
    
    dictionary_coloured = visualise_patches(dictionary, (14,8), cmap=cmap)
    plt.imsave('../results/labeled_dictionary.png', dictionary_coloured)
    
    # Load some nice looking stacks.
    with h5py.File(stack_data) as data:
        stacks, labels, names = Stacks.load_stacks(['/SA20/2/dorsal/1', 
                                                    '/SA20/16/volar/3'],data)
        easy_stack, hard_stack = [np.asarray(stack) for stack in stacks]
    
    encoded = heatmap(easy_stack[:,:,::10], dictionary, whiten, pixels)
    raw = [(layer.T/255.)**0.7 for layer in easy_stack[...,::10].swapaxes(0,2)]
    colour_encoded = [cmap(zoom(layer/words, [3*250/244, 3*250/244], order=1))[..., :3] for layer in encoded]
    
    merged = []
    for i, rcm, coded in zip(range(len(raw)), raw, colour_encoded):
        rcm = zoom(rcm, 3)
        rcm = np.dstack((rcm, rcm, rcm))
        composite = np.hstack((rcm, (coded[..., :3]*rcm)**0.4))
        merged.append(composite)
    
    #%%
    fig = plt.figure(figsize=(87.5/25.4,115/25.4))
    
    # Top, dictionary representation
    ax1 = fig.add_axes([0.01, 0.79, 0.48, 0.2])
    ax1.imshow(dictionary_coloured)
    ax1.text(0, 0.98, 'A', fontsize=8, transform=ax1.transAxes, horizontalalignment='left',
             verticalalignment='bottom')
    ax1.axis('off')
    
    
    # Top right, histogram representation
    ax4 = fig.add_axes([0.51, 0.82, 0.48, 0.17])
    histograms = [np.log(np.histogram(layer[:,:], bins=words, range=(0,words-1))[0]) for layer in encoded]
    
    ax4.plot(histograms[0], linewidth=1, color='0.5')
    ax4.plot(histograms[2], linewidth=1, color='0')
    ax4.axis([0, words-1, histograms[0].min()-0.1, histograms[0].max()+0.1])
    ax4.legend(('Stratum Corneum (b)', 'Papillary Dermis (d)'), fontsize=6, loc='upper center')
    ax4.text(0.02, 0.98, 'F', fontsize=8, transform=ax4.transAxes, horizontalalignment='left',
             verticalalignment='top')
    
    ax4.set_xticks([])
    ax4.set_yticks([])
    
    
    # Create the colour bar labelled with the dictionary elements
    # Based on matplotlib example documentation
    
    ax5 = fig.add_axes([0.51, 0.79, 0.48, 0.03])
    cb1 = mpl.colorbar.ColorbarBase(ax5, cmap=cmap,
                                       orientation='horizontal')
    cb1.set_ticks([])    
    ax5.axis('off')                           
                                    
        
    ## Middle rows:
    ax2 = fig.add_axes([0.01, 0.40, 0.98, 0.38])
    ax2.imshow(merged[0])
    ax2.axis('off')
    ax2.text(0.01, 0.99, 'B', fontsize=8, transform=ax2.transAxes, horizontalalignment='left',
             verticalalignment='top', color='w')
    ax2.text(0.51, 0.99, 'C', fontsize=8, transform=ax2.transAxes, horizontalalignment='left',
             verticalalignment='top', color='w')
    
    ax3 = fig.add_axes([0.01, 0.01, 0.98, 0.38])
    ax3.imshow(merged[2])
    ax3.axis('off')
    ax3.text(0.01, 0.99, 'D', fontsize=8, transform=ax3.transAxes, horizontalalignment='left',
             verticalalignment='top', color='w')
    ax3.text(0.51, 0.99, 'E', fontsize=8, transform=ax3.transAxes, horizontalalignment='left',
             verticalalignment='top', color='w')
    
    plt.savefig('../results/Figure2Method.png', dpi=600, bbox='tight', pad_inches=0)
    plt.close()
