# Supplementary material for: Automated Segmentation of Skin Strata in Reflectance Confocal Microscopy Depth Stacks
Source: PLoS One. 2016 Apr 18;11(4):e0153208. doi: 10.1371/journal.pone.0153208 (PMC4835045; doi:10.1371/journal.pone.0153208)
Supplement: S1 Archive — (ZIP) [file pone.0153208.s001.zip › normalise_split_histograms.py]

"""Prepare the encodings for classifier training and testing:

1. Split into separate test and train splits.
2. Pool the test set by averaging the augmented outputs.
3. Augment the labels for the training set.
4. Save the output in a hdf5 file.

"""

from __future__ import division, print_function
import numpy as np
import h5py
import pandas as pd

def augment_labels(labels, n_augment):
    """Return label vector, with each element repeated n_augment times."""
    return np.tile(labels, [n_augment, 1]).T.ravel()

def pool_augmented(encoded, n_augment):
    """Pool the augmented histogram encodings by summation."""
    return sum([encoded[i::n_augment] for i in range(n_augment)])/n_augment


histogram_file = "./results/histograms.hdf5"
metadata = pd.read_table('./data/metadata.csv', sep=',')
split_output = "./results/split_normalised_histograms.hdf5"

training = metadata['testing'] == 0
testing = metadata['testing'] == 1


with h5py.File(histogram_file, 'r') as histograms:
    # The augmentation rate is number of augmented/ number of real sections
    n_augment = int(histograms['histograms'].shape[0]/len(metadata))

    # indices for selecting the test/train set in the augmented histograms
    testing_aug = augment_labels(testing, n_augment)
    training_aug = augment_labels(training, n_augment)

    # l2 normalise all of the histograms
    testing_histograms = np.asfarray(histograms['histograms'][testing_aug, ...])
    testing_histograms_norm = np.linalg.norm(testing_histograms, axis=1)
    testing_histograms /= testing_histograms_norm[:, None]

    training_histograms = np.asfarray(histograms['histograms'][training_aug, ...])
    training_histograms_norm = np.linalg.norm(training_histograms, axis=1)
    training_histograms /= training_histograms_norm[:, None]

# Pool the separate runs in the testing set.
testing_histograms = pool_augmented(testing_histograms, n_augment)

# Augment the training labels.
training_labels = augment_labels(metadata[training].strata, n_augment)
age_training_labels = augment_labels(metadata[training].age, n_augment).astype('S')

# Write everything to the output file
with h5py.File(split_output, 'w') as output:
    output.create_dataset('training', data=training_histograms)
    output.create_dataset('testing', data=testing_histograms)
    output.create_dataset('training_labels', data=training_labels)
    output.create_dataset('age_training_labels', data=age_training_labels)
