# Supplementary material for: Automated Segmentation of Skin Strata in Reflectance Confocal Microscopy Depth Stacks
Source: PLoS One. 2016 Apr 18;11(4):e0153208. doi: 10.1371/journal.pone.0153208 (PMC4835045; doi:10.1371/journal.pone.0153208)
Supplement: S1 Archive — (ZIP) [file pone.0153208.s001.zip › plot_accuracies_correlation.py]

""" Plot the per stack accuracy. Then compare the stack interface locations for
the automated and dermatologist measurements. """

import matplotlib as mpl
import matplotlib.pyplot as plt
import pandas as pd
import numpy as np

perstack = pd.read_table('./results/perstack.csv', sep=',')
example_stack_info = pd.read_table('./results/example_stacks.csv', sep=',', index_col=0)

def remove_top_right_bars(ax):
    ax.spines["top"].set_visible(False)
    ax.spines["right"].set_visible(False)
    ax.xaxis.set_tick_params(top='off')
    ax.yaxis.set_tick_params(right='off')

# Re-index the participant ID's from full set to natural numbers
participants = sorted(list(set(perstack['participant'])))
for i, participant in enumerate(participants):
    this_participant = perstack['participant'] == participant
    i = i if i < 8 else i + 1
    perstack['participant'][this_participant] = i+1

# Layout the figure
fig = plt.figure()
grid_layout = mpl.gridspec.GridSpec(2, 6, height_ratios=[1, 1])
per_stack_ax = fig.add_subplot(grid_layout[0, 1:5])
correlation_axes = [fig.add_subplot(grid_layout[1, i*2:i*2 + 2]) for i in range(3)]

##################### Plot the accuracies
styles = ['ko', 'mo', 'ks', 'ms']
per_stack_labels = ['20-30 years:', 'Dorsal', 'Volar', '50-70 years:', 'Dorsal', 'Volar']
plot_groups = perstack.groupby(['age', 'bodysite'])

lines = []
for (name, group), style in zip(plot_groups, styles):
    l, = per_stack_ax.plot(group['participant'], group.accuracy, style, label=name)
    lines.append(l) # Store the lines to configure the legend

per_stack_ax.xaxis.set_ticks(list(range(1, 9)) + list(range(10, 20)))
per_stack_ax.xaxis.set_ticklabels(list(range(1, 9)) + list(range(1, 11)))
per_stack_ax.set_xlabel('Participant')

per_stack_ax.yaxis.set_major_locator(mpl.ticker.MultipleLocator(base=0.1))
per_stack_ax.set_ylabel('Classification Accuracy')

per_stack_ax.text(-0.1, 1, "A", transform=per_stack_ax.transAxes)

per_stack_ax.axis([0.5, 19.5, 0.5, 1])
remove_top_right_bars(per_stack_ax)


# Horrible hack for extra legend title
title1 = mpl.patches.Rectangle((0,0), 0, 0, color='w')
title2 = mpl.patches.Rectangle((0,0), 0, 0, color='w')
leg_lines = [title1] + lines[:2] + [title2] + lines[2:]
leg_perstack = per_stack_ax.legend(leg_lines,
                                   per_stack_labels,
                                   handletextpad=0.1,
                                   handlelength=1.5,
                                   columnspacing=0.2,
                                   loc='upper center',
                                   ncol=6, numpoints=1,
                                   bbox_to_anchor = (0.5, -0.2))
leg_perstack.get_frame().set_linewidth(0.1)


# Annotate the example stacks from figure 3.
example_stacks = perstack.iloc[example_stack_info.index]
pointer = dict(arrowstyle="-", shrinkA=0, shrinkB=0)
for (a, ex_stack), letter in zip(example_stacks.iterrows(), ('3A', '3B', '3C')):
    xloc = ex_stack['participant']
    yloc = ex_stack['accuracy']
    per_stack_ax.annotate(xy=(xloc, yloc), xytext=(xloc-1.1, yloc-0.01), s=letter, arrowprops=pointer)


################## Plot the correlations
labels = ("Stratum Corneum - Viable Epidermis", "Viable Epidermis - DEJ", "DEJ - Papillary Dermis")
labels = ("SC/VE", "VE/DEJ", "DEJ/PD")
interfaces = ['sc_ve', 've_dej', 'dej_pd']

# Calculate the R^2 values:
r_squared = []
for intf in interfaces:
    auto = perstack[intf + '_auto']
    derm = perstack[intf + '_derm']
    # Exclude examples for where there is no interface present in either method
    nan_mask = np.logical_and(np.isfinite(derm), np.isfinite(auto))
    r_squared.append(np.corrcoef(auto[nan_mask], derm[nan_mask])[0, 1]**2)

for intf, ax, label, r, subplot in zip(interfaces, correlation_axes, labels, r_squared, 'BCD'):
    for (name, group), style in zip(plot_groups, styles):
        # *2 to convert to um rather than number of sections
        auto = group[intf + '_auto']*2
        derm = group[intf + '_derm']*2
        ax.plot(derm, auto, style, clip_on=False)
    ax.text(0.05, 0.9, "$R^2$= {:.2f}".format(r), transform=ax.transAxes)
    ax.text(-0.2, 0.95, subplot, transform=ax.transAxes)
    ax.set_title(label)

    ax.axis('equal')
    ax.xaxis.set_major_locator(mpl.ticker.MultipleLocator(base=10))
    ax.yaxis.set_major_locator(mpl.ticker.MultipleLocator(base=10))

    ax.set_xlabel('Dermatologist Depth ($\mu m$)')
    remove_top_right_bars(ax)

    correlation_axes[0].set_ylabel('Automatic Depth ($\mu m$)')

#### Fiddle with the figure spacing and save the layout
fig.subplots_adjust(bottom=0.1, left=.08, right=.98, top=.98, hspace=.5, wspace=1)
#plt.tight_layout(pad=0.001, h_pad=1)
fig.savefig('./results/stack_accuracy_correlation.eps')
