# Supplementary material for: Automated Segmentation of Skin Strata in Reflectance Confocal Microscopy Depth Stacks
Source: PLoS One. 2016 Apr 18;11(4):e0153208. doi: 10.1371/journal.pone.0153208 (PMC4835045; doi:10.1371/journal.pone.0153208)
Supplement: S1 Archive — (ZIP) [file pone.0153208.s001.zip › plot_sections_probabilities.py]

"""Plot example automatic and dermatologist identified stacks, as well as the
probabilistic output of the logistic regression classifier."""

from __future__ import division, print_function
import matplotlib as mpl
import matplotlib.pyplot as plt
import pandas as pd
import numpy as np
import h5py

perstack = pd.read_table('./results/perstack.csv', sep=',')
results = pd.read_table('./results/results.csv', sep=',')
metadata = pd.read_table('./data/metadata.csv', sep=',')
example_stack_info = pd.read_table('./results/example_stacks.csv', sep=',')
stacks = './data/sections_500.hdf5'

################## Load the example sections from the hdf5 file
example_section_idx = []
example_depths = []
for ind, row in example_stack_info.iterrows():
    example_section_info = metadata[metadata['stack'] == row['stack']]
    section_start = example_section_info.index[0]
    interfaces = [int(section_start + i) for i in row['sc_ve_auto':'dej_pd_derm']]
    example_depths.append(row['sc_ve_auto':'dej_pd_derm'])
    example_section_idx.append(interfaces)


with h5py.File(stacks, 'r') as sections_file:
    sections = sections_file['sections']
    example_sections = []
    for stack in example_section_idx:
        this_stack = []
        for i in stack:
            this_stack.append(np.asfarray(sections[i, ...]))
        this_stack = np.hstack([np.vstack(this_stack[::2]),
                               np.vstack(this_stack[1::2])])
        this_stack /= 255
        this_stack = this_stack**0.75
        example_sections.append(this_stack)


############### Start laying out the figure for this.
fig = plt.figure()
layout_grid = mpl.gridspec.GridSpec(2, 3, height_ratios=[3, 1])
example_axes = [plt.subplot(layout_grid[0, i]) for i in range(3)]
probability_axes = [plt.subplot(layout_grid[1, i]) for i in range(3)]


label_dict = {'color':'w', 'ha':'left', 'va':'top'}
annotation_dict = {'ha':'right', 'va':'center'}

############ Example sections - compare auto with dermatologist
example_subfigs = 'ABC'

for stack, depths, ax in zip(example_sections, example_depths, example_axes):
    ax.imshow(stack, cmap='gray', vmin=0, vmax=1)
    ax.axis('off')
    for i, char in enumerate(depths[::2]):
        ax.text(0.01, 0.99-(i/3),
                '{:.0f} $\mu m$'.format(char*2),
                fontdict=label_dict,
                transform=ax.transAxes)
    for i, char in enumerate(depths[1::2]):
        ax.text(0.51, 0.99-(i/3),
                '{:.0f} $\mu m$'.format(char*2),
                fontdict=label_dict,
                transform=ax.transAxes)

for ax, letter in zip(example_axes, 'ABC'): # annotate the sides of the figures.
    x = -0.01
    ax.text(x, 1/6, 'DEJ/PD', transform=ax.transAxes, fontdict=annotation_dict)
    ax.text(x, 1/2, 'VE/DEJ', transform=ax.transAxes, fontdict=annotation_dict)
    ax.text(x, 5/6, 'SC/VE', transform=ax.transAxes, fontdict=annotation_dict)
    ax.text(0, 1.01, 'Automated', transform=ax.transAxes)
    ax.text(0.5, 1.01, 'Dermatologist', transform=ax.transAxes)
    ax.text(-.1, 1.01, letter, transform=ax.transAxes)


# Probability Plots
styles = ['k-', 'k-', 'c-', 'c-']
linewidths = [2, 1, 2, 1]
prob_columns = [i + '_prob' for i in ['sc', 've', 'dej', 'pd']]

for ax, i, title, letter in zip(probability_axes, example_stack_info['stack'], ("Best", "Average", "Worst"), 'DEF'):
    probs = results[results['stack'] == i]
    for col, style, width in zip(prob_columns, styles, linewidths):
        ax.plot(np.arange(probs.shape[0])*2 , probs[col], style,
               clip_on=False, linewidth=width)
    ax.set_xlabel('Depth through stack ($\mu m$)', labelpad=1)
    ax.set_ylabel('Probability', labelpad=1)
    #ax.set_title(title)
    ax.text(-0.18, 0.99, letter, transform=ax.transAxes)
    ax.spines["top"].set_visible(False)
    ax.spines["right"].set_visible(False)
    ax.xaxis.set_tick_params(top='off')
    ax.yaxis.set_tick_params(right='off')


prob_labels = ['Stratum Corneum', 'Viable Epidermis', 'Dermal-Epidermal Junction', 'Papillary Dermis']
leg_probability = probability_axes[1].legend(prob_labels, loc='lower center', ncol=4, bbox_to_anchor = (0.5, -0.56))
leg_probability.draw_frame(False)


fig.subplots_adjust(bottom=0.11, left=.08, right=.98, top=.98, hspace=.01, wspace=.25)
fig.savefig('./results/sections_probabilities.eps')
