# Supplementary material for: Automated Segmentation of Skin Strata in Reflectance Confocal Microscopy Depth Stacks
Source: PLoS One. 2016 Apr 18;11(4):e0153208. doi: 10.1371/journal.pone.0153208 (PMC4835045; doi:10.1371/journal.pone.0153208)
Supplement: S1 Archive — (ZIP) [file pone.0153208.s001.zip › requirements-conda.txt]

python==3.4.3
numpy==1.9.2
Cython==0.23
h5py==2.4.0
matplotlib==1.4.3
pandas==0.15.2
scikit-learn==0.16.1
