# Supplementary material for: Automated Segmentation of Skin Strata in Reflectance Confocal Microscopy Depth Stacks
Source: PLoS One. 2016 Apr 18;11(4):e0153208. doi: 10.1371/journal.pone.0153208 (PMC4835045; doi:10.1371/journal.pone.0153208)
Supplement: S1 Table — (CSV) [file pone.0153208.s003.csv]

	participant	stack	age	phototype	testing	bodysite	strata	automated	sc_prob	ve_prob	dej_prob	pd_prob	accuracy
755	4	14	sa20	2	1	dorsal	0	0	0.9931962861479804	0.0002111475374097594	0.0042483924943497444	0.002344173820259992	1.0
756	4	14	sa20	2	1	dorsal	0	0	0.9935669114446655	0.0007244691086949468	0.004426860809372525	0.001281758637267146	1.0
757	4	14	sa20	2	1	dorsal	0	0	0.9936694266171909	0.0011091347861998011	0.004903315087724742	0.00031812350888448985	1.0
758	4	14	sa20	2	1	dorsal	0	0	0.9927097798833387	0.0021317747139259274	0.004713805105007974	0.0004446402977272592	1.0
759	4	14	sa20	2	1	dorsal	0	0	0.9765878190276087	0.01888791126257487	0.0035534026369027118	0.0009708670729136282	1.0
760	4	14	sa20	2	1	dorsal	0	0	0.9459612328109119	0.05041345757846766	0.0034689159414151706	0.00015639366920527055	1.0
761	4	14	sa20	2	1	dorsal	0	0	0.5077601318018093	0.4877026822385128	0.004499815486855227	3.737047282271097e-05	1.0
762	4	14	sa20	2	1	dorsal	1	1	0.18549155289401348	0.7876271274019465	0.026627607202122733	0.0002537125019172256	1.0
763	4	14	sa20	2	1	dorsal	1	1	0.16712941683736357	0.8184181359674754	0.014293306705575584	0.00015914048958553802	1.0
764	4	14	sa20	2	1	dorsal	1	1	0.22362511513395097	0.7737501372025772	0.002513515909836137	0.0001112317536355988	1.0
765	4	14	sa20	2	1	dorsal	1	1	0.3644991328263425	0.6327169455088762	0.002602332449240108	0.0001815892155411401	1.0
766	4	14	sa20	2	1	dorsal	1	1	0.397689198491601	0.5951836276347915	0.007086581924188806	4.059194941876125e-05	1.0
767	4	14	sa20	2	1	dorsal	1	1	0.34871939603903845	0.6278562067575723	0.023321963015755735	0.00010243418763357208	1.0
768	4	14	sa20	2	1	dorsal	1	1	0.09490980900534039	0.8875885141898959	0.017305412160904258	0.00019626464385942316	1.0
769	4	14	sa20	2	1	dorsal	1	1	0.005466411497572566	0.9813300332964617	0.013172741762817856	3.0813443147835144e-05	1.0
770	4	14	sa20	2	1	dorsal	1	1	0.0011738936593024105	0.9757731403743615	0.023039013829336468	1.3952136999554677e-05	1.0
771	4	14	sa20	2	1	dorsal	1	1	0.0004282128855166906	0.9754798648398267	0.024085228017937325	6.6942567194015265e-06	1.0
772	4	14	sa20	2	1	dorsal	1	1	0.00010156582607638096	0.9764247771550205	0.023435062810884297	3.859420801876971e-05	1.0
773	4	14	sa20	2	1	dorsal	1	1	0.00017873725527182415	0.9161123606769259	0.08365072910003368	5.817296776861449e-05	1.0
774	4	14	sa20	2	1	dorsal	1	1	0.0001717503379492827	0.8345377039738112	0.16521615258826297	7.439309997636903e-05	1.0
775	4	14	sa20	2	1	dorsal	1	1	0.00015749943505368724	0.6072549267268216	0.3924741738347276	0.00011340000339715595	1.0
776	4	14	sa20	2	1	dorsal	1	1	2.421597594166597e-05	0.5925248051272415	0.4074187656431715	3.221325364551661e-05	1.0
777	4	14	sa20	2	1	dorsal	1	2	0.00013952883804060556	0.41865021912250544	0.581130132306327	8.011973312700124e-05	0.0
778	4	14	sa20	2	1	dorsal	1	2	2.3654343168204117e-05	0.4775016933351178	0.5223611962503926	0.000113456071321323	0.0
779	4	14	sa20	2	1	dorsal	1	2	3.411867741352649e-05	0.4315492966302638	0.5683693216904161	4.726300190655509e-05	0.0
780	4	14	sa20	2	1	dorsal	1	2	3.5567084110981086e-05	0.3630258079690479	0.6368783410868685	6.028385997253894e-05	0.0
781	4	14	sa20	2	1	dorsal	1	2	0.00022217716984055514	0.13495955769774265	0.8637465534264952	0.0010717117059215768	0.0
782	4	14	sa20	2	1	dorsal	1	2	0.00038848928399537875	0.01958866046121128	0.978213338813724	0.0018095114410693486	0.0
783	4	14	sa20	2	1	dorsal	2	2	0.001077290969860439	0.021892172294484532	0.9733083388077106	0.0037221979279444795	1.0
784	4	14	sa20	2	1	dorsal	2	2	0.006728037930731848	0.016959699623670287	0.9725429475348711	0.0037693149107267663	1.0
785	4	14	sa20	2	1	dorsal	2	2	0.019147339676091533	0.013993286732062786	0.9564171252326048	0.010442248359240925	1.0
786	4	14	sa20	2	1	dorsal	2	2	0.04711245078794999	0.010918626041246271	0.9378518840439731	0.004117039126830642	1.0
787	4	14	sa20	2	1	dorsal	2	2	0.044914256664650924	0.02159516307964391	0.9053894479860254	0.02810113226967984	1.0
788	4	14	sa20	2	1	dorsal	2	2	0.005119167700173248	0.039492456748182504	0.9495801814896488	0.005808194061995454	1.0
789	4	14	sa20	2	1	dorsal	3	2	0.0074503909211126795	0.016484990126409308	0.9584788321487102	0.01758578680376784	0.0
790	4	14	sa20	2	1	dorsal	3	2	0.015405748238402779	0.04256382679665872	0.805470708494476	0.1365597164704625	0.0
791	4	14	sa20	2	1	dorsal	3	2	0.015595322906205782	0.040482190831006494	0.7266920193807302	0.2172304668820574	0.0
792	4	14	sa20	2	1	dorsal	3	2	0.02235654988765793	0.02351919742211693	0.7767182052466138	0.17740604744361144	0.0
793	4	14	sa20	2	1	dorsal	3	2	0.025229099362684308	0.020874838046959606	0.7449951231251309	0.20890093946522523	0.0
794	4	14	sa20	2	1	dorsal	3	2	0.010090710209855011	0.005830508152341792	0.5886089416376329	0.39546984000017044	0.0
795	4	14	sa20	2	1	dorsal	3	2	0.015135625101823718	0.004393822029507696	0.5575196363008965	0.4229509165677721	0.0
796	4	14	sa20	2	1	dorsal	3	2	0.04263250392660501	0.03128128995942707	0.6861462522444387	0.2399399538695292	0.0
797	4	14	sa20	2	1	dorsal	3	2	0.011201431695242755	0.018037501786119087	0.5885726507922012	0.38218841572643697	0.0
798	4	14	sa20	2	1	dorsal	3	3	0.016376811959543713	0.0073348506757299975	0.43859309896884413	0.5376952383958822	1.0
799	4	14	sa20	2	1	dorsal	3	3	0.02328716039439476	0.0016995768615512203	0.46722621257450964	0.5077870501695445	1.0
800	4	14	sa20	2	1	dorsal	3	3	0.010974394249556551	0.013465498231201719	0.22333863867592527	0.7522214688433165	1.0
801	4	14	sa20	2	1	dorsal	3	3	0.01653436969049973	0.012724081427155781	0.28931395571680696	0.6814275931655376	1.0
802	4	14	sa20	2	1	dorsal	3	3	0.05586320221288106	0.011309026900322467	0.23159794663403668	0.7012298242527598	1.0
803	4	14	sa20	2	1	dorsal	3	3	0.024328798634877528	0.014777672948800863	0.2327825240826001	0.7281110043337216	1.0
804	4	14	sa20	2	1	dorsal	3	3	0.019120943973737106	0.02060381269039714	0.41210009180002577	0.54817515153584	1.0
805	4	15	sa20	2	1	dorsal	0	0	0.9973825959925614	0.0005742393944647991	0.0004179312930956016	0.00162523331987832	1.0
806	4	15	sa20	2	1	dorsal	0	0	0.9965622891134169	0.0006579925721107093	0.0008127224959900071	0.001966995818482518	1.0
807	4	15	sa20	2	1	dorsal	0	0	0.9956370200468686	0.0009395845799237395	0.0015957467114528676	0.0018276486617548055	1.0
808	4	15	sa20	2	1	dorsal	0	0	0.996663056013443	0.0022507750788778786	0.000753682160680962	0.0003324867469982227	1.0
809	4	15	sa20	2	1	dorsal	0	0	0.9933476213193602	0.004575111201026277	0.0017589737523116152	0.00031829372730179814	1.0
810	4	15	sa20	2	1	dorsal	0	0	0.9948265823095775	0.0005726324434074238	0.004104066622460091	0.0004967186245549675	1.0
811	4	15	sa20	2	1	dorsal	0	0	0.9927361535391961	0.0013581968070472254	0.005014473678175109	0.0008911759755816137	1.0
812	4	15	sa20	2	1	dorsal	0	0	0.9890274002762046	0.0030376735766081183	0.006807094897924701	0.0011278312492625632	1.0
813	4	15	sa20	2	1	dorsal	0	0	0.9511847758925549	0.03725781746622957	0.010566497668330257	0.0009909089728852058	1.0
814	4	15	sa20	2	1	dorsal	1	0	0.7071553964813657	0.2828282449439822	0.009400077297874936	0.0006162812767770908	0.0
815	4	15	sa20	2	1	dorsal	1	1	0.32534729673827906	0.6599632615259183	0.013067235513399007	0.0016222062224035211	1.0
816	4	15	sa20	2	1	dorsal	1	1	0.06105757617669557	0.9226815154770753	0.015113438588922622	0.0011474697573065089	1.0
817	4	15	sa20	2	1	dorsal	1	1	0.003668513362919688	0.9842187146203526	0.010389876896121298	0.0017228951206063616	1.0
818	4	15	sa20	2	1	dorsal	1	1	0.0004976573132697538	0.9860809460944941	0.00985517365675869	0.00356622293547743	1.0
819	4	15	sa20	2	1	dorsal	1	1	0.00010746293938262843	0.9798938630994203	0.017188364438314407	0.002810309522882649	1.0
820	4	15	sa20	2	1	dorsal	1	1	7.733908710497676e-06	0.97752223164307	0.021659133338490556	0.0008109011097290582	1.0
821	4	15	sa20	2	1	dorsal	1	1	4.798243422459004e-07	0.9570681413762526	0.04262311198556152	0.00030826681384350893	1.0
822	4	15	sa20	2	1	dorsal	1	1	1.1375065333543534e-07	0.8315029499204515	0.16847571463295707	2.1221695938148102e-05	1.0
823	4	15	sa20	2	1	dorsal	1	1	1.800732047219731e-07	0.8194814279170851	0.18046443580709692	5.395620261322834e-05	1.0
824	4	15	sa20	2	1	dorsal	1	1	1.2854319144827373e-07	0.6850919954079715	0.314890297329631	1.757871920598247e-05	1.0
825	4	15	sa20	2	1	dorsal	1	1	4.462440416211192e-08	0.6432045197806787	0.3567672942338203	2.8141361096842322e-05	1.0
826	4	15	sa20	2	1	dorsal	1	1	1.1344598025659592e-08	0.5861489375305778	0.4137831998706227	6.785125420155936e-05	1.0
827	4	15	sa20	2	1	dorsal	1	1	4.742705036591362e-08	0.577038155347542	0.4229354994798566	2.629774555093188e-05	1.0
828	4	15	sa20	2	1	dorsal	2	1	5.6012548319696414e-08	0.5281166452836317	0.47184543348442454	3.786521939551296e-05	0.0
829	4	15	sa20	2	1	dorsal	2	1	5.861902640030459e-07	0.5508572986343258	0.44900435251960114	0.00013776265580910511	0.0
830	4	15	sa20	2	1	dorsal	2	2	1.3577434021625577e-06	0.37347578361976236	0.6259599930791898	0.0005628655576456233	1.0
831	4	15	sa20	2	1	dorsal	2	2	3.2237148012446656e-05	0.2477215665852371	0.7519562988174305	0.00028989744931999485	1.0
832	4	15	sa20	2	1	dorsal	2	2	0.00041652379941548067	0.14458654305056046	0.8543714441894525	0.000625488960571316	1.0
833	4	15	sa20	2	1	dorsal	2	2	0.0012722799879643747	0.0883175408055533	0.9100590003623633	0.00035117884411880166	1.0
834	4	15	sa20	2	1	dorsal	2	2	0.002811539671109864	0.033684610218910935	0.963084654621332	0.00041919548864713824	1.0
835	4	15	sa20	2	1	dorsal	2	2	0.0010138743268750352	0.03892215191259891	0.9597773907091298	0.00028658305139636473	1.0
836	4	15	sa20	2	1	dorsal	2	2	0.0028278454412281424	0.0379095130247376	0.9579925326675149	0.00127010886651919	1.0
837	4	15	sa20	2	1	dorsal	2	2	0.005042167298278413	0.01469429871087473	0.9664109660846034	0.013852567906243356	1.0
838	4	15	sa20	2	1	dorsal	2	2	0.003874929908355714	0.013438602790324387	0.9560269628918304	0.026659504409489502	1.0
839	4	15	sa20	2	1	dorsal	2	2	0.0009689803315315985	0.0022714212661635834	0.9923672722755416	0.004392326126763296	1.0
840	4	15	sa20	2	1	dorsal	2	2	0.0028366015334814897	0.0009540927496568483	0.9722961085873796	0.02391319712948202	1.0
841	4	15	sa20	2	1	dorsal	2	2	0.0008937363911937396	0.0012313123005330204	0.9661877951828635	0.03168715612540973	1.0
842	4	15	sa20	2	1	dorsal	2	2	0.0009291227771641246	0.0037521170804778346	0.9695627674786996	0.025755992663658515	1.0
843	4	15	sa20	2	1	dorsal	2	2	0.001448844306735536	0.0016180293918077041	0.8914511134357194	0.10548201286573751	1.0
844	4	15	sa20	2	1	dorsal	2	2	0.001544628196709537	0.0035264056982811593	0.9476033567044329	0.047325609400576486	1.0
845	4	15	sa20	2	1	dorsal	2	2	0.0018895008630647563	0.0019686801449864443	0.9214676482078293	0.07467417078411943	1.0
846	4	15	sa20	2	1	dorsal	2	2	0.0018193861511307293	0.0019915172470937434	0.9004762662533083	0.09571283034846721	1.0
847	4	15	sa20	2	1	dorsal	2	2	0.0029684473190002454	0.0023971314930463544	0.8215438363896078	0.17309058479834558	1.0
848	4	15	sa20	2	1	dorsal	2	2	0.006323864124159459	0.0006162088115759549	0.6452042783308009	0.34785564873346364	1.0
849	4	15	sa20	2	1	dorsal	2	2	0.006273342402269981	0.002907143843059135	0.6901150171774026	0.3007044965772682	1.0
850	4	15	sa20	2	1	dorsal	2	2	0.00384210818350069	0.004828205115248088	0.516805825291576	0.47452386140967506	1.0
851	4	15	sa20	2	1	dorsal	2	2	0.005341251396482058	0.00446491810157601	0.5470721523838021	0.44312167811813985	1.0
852	4	15	sa20	2	1	dorsal	2	2	0.003597107438412013	0.007475734393052503	0.6114285576066366	0.3774986005618989	1.0
853	4	15	sa20	2	1	dorsal	2	2	0.0017969940853934916	0.003363995816703666	0.5658765262109963	0.42896248388690655	1.0
854	4	15	sa20	2	1	dorsal	2	3	0.0053344230373896075	0.0016495421769770389	0.4077891255801727	0.5852269092054605	0.0
855	4	16	sa20	2	1	dorsal	0	0	0.9948315420103955	0.000260467850989876	0.0019797173643944133	0.0029282727742203684	1.0
856	4	16	sa20	2	1	dorsal	0	0	0.9943152550483735	0.0003833936501245621	0.0019082669143989344	0.003393084387103078	1.0
857	4	16	sa20	2	1	dorsal	0	0	0.9958429826845858	0.00032897960433383387	0.002386363534544994	0.0014416741765353742	1.0
858	4	16	sa20	2	1	dorsal	0	0	0.9979676802691461	0.00012681269497232802	0.001566264070506148	0.00033924296537551126	1.0
859	4	16	sa20	2	1	dorsal	0	0	0.9951232441600332	0.00039676065934390214	0.004256506179661209	0.00022348900096180846	1.0
860	4	16	sa20	2	1	dorsal	0	0	0.9939383473648159	0.0011579858922111993	0.004571290228723898	0.0003323765142489455	1.0
861	4	16	sa20	2	1	dorsal	0	0	0.993439378392943	0.0029183774167524743	0.0033673306038744517	0.0002749135864302649	1.0
862	4	16	sa20	2	1	dorsal	0	0	0.9702045654237802	0.017881055025348175	0.011827789980012859	8.658957085878682e-05	1.0
863	4	16	sa20	2	1	dorsal	0	0	0.9621473404380722	0.023924273942955553	0.013746067864373502	0.00018231775459887108	1.0
864	4	16	sa20	2	1	dorsal	1	0	0.9068905589579876	0.07932812418025627	0.013466019097455997	0.0003152977643001435	0.0
865	4	16	sa20	2	1	dorsal	1	1	0.37914110068367207	0.6014252815378167	0.019147015162773295	0.00028660261573787925	1.0
866	4	16	sa20	2	1	dorsal	1	1	0.08321655539762986	0.8635719149607824	0.052599964721621054	0.0006115649199666174	1.0
867	4	16	sa20	2	1	dorsal	1	1	0.07688301028826411	0.8853377707355273	0.03749268121204808	0.00028653776416047606	1.0
868	4	16	sa20	2	1	dorsal	1	1	0.010129361344490306	0.9658831283759695	0.02376171420768225	0.00022579607185800954	1.0
869	4	16	sa20	2	1	dorsal	1	1	0.016683371374588307	0.9687198470905332	0.014492500603369863	0.00010428093150858461	1.0
870	4	16	sa20	2	1	dorsal	1	1	0.0010887552488713064	0.9928182795732295	0.006064981547554302	2.7983630344829633e-05	1.0
871	4	16	sa20	2	1	dorsal	1	1	8.252353355654498e-05	0.9850066245590757	0.014849820984093038	6.103092327483187e-05	1.0
872	4	16	sa20	2	1	dorsal	1	1	9.40243819643542e-06	0.9301130286210844	0.06987022589824927	7.343042470021042e-06	1.0
873	4	16	sa20	2	1	dorsal	1	1	2.455117309438873e-06	0.8552447982336652	0.14473930925600847	1.3437393016937722e-05	1.0
874	4	16	sa20	2	1	dorsal	1	1	9.792049078242624e-07	0.7892650264842568	0.21070593458976902	2.8059721066234428e-05	1.0
875	4	16	sa20	2	1	dorsal	1	1	8.890175537993052e-07	0.6863188358548092	0.31365116633919227	2.9108788444767807e-05	1.0
876	4	16	sa20	2	1	dorsal	1	1	1.0079256791928111e-07	0.5874437022993889	0.4125289260351705	2.7270872872732022e-05	1.0
877	4	16	sa20	2	1	dorsal	1	1	1.4636517880161053e-07	0.6113327825173699	0.38864448744786295	2.25836695883764e-05	1.0
878	4	16	sa20	2	1	dorsal	1	1	7.402603103256636e-08	0.5038207541816513	0.4961556778368602	2.349395545740093e-05	1.0
879	4	16	sa20	2	1	dorsal	1	2	6.311366410971434e-08	0.4775865065374673	0.5223931898686056	2.024048026285562e-05	0.0
880	4	16	sa20	2	1	dorsal	1	2	1.040065151589322e-07	0.4715267823965815	0.5284400427604972	3.307083640618797e-05	0.0
881	4	16	sa20	2	1	dorsal	1	2	3.108388296979011e-07	0.1659156389987404	0.8338560395163522	0.00022801064607765888	0.0
882	4	16	sa20	2	1	dorsal	1	2	4.587977095431854e-06	0.23394461529629357	0.7657405665687219	0.00031023015788903707	0.0
883	4	16	sa20	2	1	dorsal	1	2	2.0215767768563514e-05	0.03403848309785057	0.9628152782061788	0.003126022928202088	0.0
884	4	16	sa20	2	1	dorsal	2	2	6.701559100602184e-05	0.00964073702132669	0.986591346414327	0.0037009009733402556	1.0
885	4	16	sa20	2	1	dorsal	2	2	7.213264339215099e-05	0.002554824135055407	0.991711384437376	0.005661658784176431	1.0
886	4	16	sa20	2	1	dorsal	2	2	0.00027569926605497077	0.0025793657476372665	0.9704410138789483	0.026703921107359484	1.0
887	4	16	sa20	2	1	dorsal	2	2	0.00016573498031759035	0.0032124920856801526	0.9766416487618331	0.01998012417216917	1.0
888	4	16	sa20	2	1	dorsal	2	2	0.00016939243070341259	0.006780611898813512	0.9803515633284761	0.012698432342007	1.0
889	4	16	sa20	2	1	dorsal	2	2	0.0004792195079516201	0.0009298780378856426	0.9336402106798587	0.06495069177430396	1.0
890	4	16	sa20	2	1	dorsal	2	2	0.00032760571015516137	0.0031135148323677333	0.9256851991033789	0.07087368035409822	1.0
891	4	16	sa20	2	1	dorsal	2	2	0.000335723262939509	0.002322087700497498	0.8861288827951729	0.11121330624139003	1.0
892	4	16	sa20	2	1	dorsal	2	2	0.0005826850108425495	0.003394172401480461	0.8101669934793343	0.1858561491083428	1.0
893	4	16	sa20	2	1	dorsal	2	2	0.00046597099665761355	0.0015251430425236104	0.7251516759416688	0.2728572100191499	1.0
894	4	16	sa20	2	1	dorsal	2	2	0.001415792488732836	0.0032029432225397815	0.8793228341601955	0.11605843012853191	1.0
895	4	16	sa20	2	1	dorsal	2	2	0.0007068942823610363	0.0031178384920493066	0.6491416598041753	0.3470336074214145	1.0
896	4	16	sa20	2	1	dorsal	2	2	0.0021533515231384965	0.0012389252803847394	0.701883295157034	0.2947244280394429	1.0
897	4	16	sa20	2	1	dorsal	2	2	0.0009878123310132565	0.0012471621413657217	0.6760631539376448	0.3217018715899761	1.0
898	4	16	sa20	2	1	dorsal	2	3	0.00311309336263795	0.0011288970546234876	0.36523876332026306	0.6305192462624756	0.0
899	4	16	sa20	2	1	dorsal	2	3	0.002942998137164609	0.0006376274862644443	0.1514580841651238	0.8449612902114472	0.0
900	4	16	sa20	2	1	dorsal	2	3	0.002724868346005981	0.0006939583704325586	0.2103443022797042	0.7862368710038573	0.0
901	4	16	sa20	2	1	dorsal	2	3	0.0007667652326026815	0.0009104392859648491	0.20049641334081683	0.7978263821406156	0.0
902	4	16	sa20	2	1	dorsal	2	3	0.0020466312692371375	0.0009322425621051121	0.10332519930795789	0.8936959268606999	0.0
903	4	16	sa20	2	1	dorsal	2	3	0.003282255164862265	0.001479457309089161	0.0363589194020721	0.9588793681239763	0.0
904	4	16	sa20	2	1	dorsal	2	3	0.005313155322296049	0.00040727259585418134	0.08419416796186832	0.9100854041199814	0.0
905	4	17	sa20	2	1	volar	0	0	0.9982979168003532	9.053896299538721e-05	0.0012560913559590942	0.00035545288069239344	1.0
906	4	17	sa20	2	1	volar	0	0	0.9978676612701313	0.00018229355149897999	0.0016243738012857055	0.0003256713770841622	1.0
907	4	17	sa20	2	1	volar	0	0	0.9972849373434585	0.0001000898761943975	0.002491949720842977	0.0001230230595040801	1.0
908	4	17	sa20	2	1	volar	0	0	0.9963187284251706	0.0005172564907232165	0.003020786723571826	0.000143228360534347	1.0
909	4	17	sa20	2	1	volar	0	0	0.9856996253703514	0.006129341848862036	0.008110294475437768	6.0738305348719915e-05	1.0
910	4	17	sa20	2	1	volar	0	0	0.9387769759182146	0.05344581829545418	0.007761659712540476	1.5546073790763782e-05	1.0
911	4	17	sa20	2	1	volar	0	0	0.8996632649851943	0.08725769804102505	0.013049155038582375	2.9881935198405997e-05	1.0
912	4	17	sa20	2	1	volar	0	0	0.8190655198522957	0.16825401436126253	0.012654567129508512	2.5898656933482746e-05	1.0
913	4	17	sa20	2	1	volar	1	0	0.5705051585005406	0.41628017997871886	0.013190662147532516	2.3999373207914437e-05	0.0
914	4	17	sa20	2	1	volar	1	1	0.35120844454489186	0.636212784301614	0.012546959635681136	3.1811517813216334e-05	1.0
915	4	17	sa20	2	1	volar	1	1	0.19436148915874688	0.7729604563354459	0.032657221434571955	2.0833071235224152e-05	1.0
916	4	17	sa20	2	1	volar	1	1	0.016761352659063512	0.9532785354107257	0.029935647910084698	2.4464020125890387e-05	1.0
917	4	17	sa20	2	1	volar	1	1	0.001911612444572725	0.9485482494122577	0.04952059622850046	1.954191466896896e-05	1.0
918	4	17	sa20	2	1	volar	1	1	0.0002726184294865645	0.8943436313250858	0.10536924212413053	1.450812129700422e-05	1.0
919	4	17	sa20	2	1	volar	1	1	0.00017706810464201847	0.8397411462288181	0.1600712323606375	1.0553305902288523e-05	1.0
920	4	17	sa20	2	1	volar	1	1	0.00011294256399445207	0.7576884499017302	0.24217335559163441	2.525194264094378e-05	1.0
921	4	17	sa20	2	1	volar	1	1	7.781556851942559e-05	0.7420976362065791	0.25780680442879206	1.7743796109605853e-05	1.0
922	4	17	sa20	2	1	volar	1	1	4.509978803729476e-05	0.7770482090174474	0.22284815982773512	5.8531366780042914e-05	1.0
923	4	17	sa20	2	1	volar	1	1	8.062293304129957e-05	0.6462169300036694	0.3536472761441123	5.517091917701172e-05	1.0
924	4	17	sa20	2	1	volar	1	1	0.00034944535768446986	0.5201044561497311	0.47943745549429556	0.0001086429982888071	1.0
925	4	17	sa20	2	1	volar	1	1	0.00013792474474878843	0.5147234348329092	0.48507342769501444	6.521272732765984e-05	1.0
926	4	17	sa20	2	1	volar	1	1	0.00020220327328901544	0.5337334989041078	0.4660269013101928	3.739651241044729e-05	1.0
927	4	17	sa20	2	1	volar	2	2	0.000639458539850449	0.3135667412334522	0.6857037414160574	9.005881063988054e-05	1.0
928	4	17	sa20	2	1	volar	2	2	0.0009488002381210248	0.3824338121195973	0.6164993227112614	0.00011806493102021946	1.0
929	4	17	sa20	2	1	volar	2	2	0.002500962188365195	0.33566322707528173	0.661469831742828	0.0003659789935249669	1.0
930	4	17	sa20	2	1	volar	2	2	0.00028114850457092795	0.23683233206235402	0.7623550843190694	0.0005314351140057578	1.0
931	4	17	sa20	2	1	volar	2	2	0.0011620453665579966	0.10252070581136039	0.8951357608156264	0.001181488006455217	1.0
932	4	17	sa20	2	1	volar	2	2	0.0011249867824636283	0.08731383140044681	0.9063524826028254	0.005208699214264125	1.0
933	4	17	sa20	2	1	volar	2	2	0.004667300431586075	0.054363234692171664	0.9298226933449086	0.01114677153133362	1.0
934	4	17	sa20	2	1	volar	2	2	0.0026914624918624834	0.03082433690040349	0.9547396867570019	0.011744513850732058	1.0
935	4	17	sa20	2	1	volar	2	2	0.0008815039731689761	0.0036954895334772504	0.9883282534367166	0.00709475305663723	1.0
936	4	17	sa20	2	1	volar	2	2	0.003634005353948852	0.0038942429752048765	0.9622565063142792	0.030215245356567055	1.0
937	4	17	sa20	2	1	volar	2	2	0.002730365714082041	0.005345331478585772	0.9325331509862882	0.05939115182104406	1.0
938	4	17	sa20	2	1	volar	2	2	0.0027001667218878346	0.009778405830093354	0.9676344132909735	0.01988701415704528	1.0
939	4	17	sa20	2	1	volar	2	2	0.003622898722489948	0.005809198238204333	0.9524808966944367	0.03808700634486914	1.0
940	4	17	sa20	2	1	volar	2	2	0.005536668667147037	0.0023096557403864556	0.9476266066523387	0.04452706894012789	1.0
941	4	17	sa20	2	1	volar	2	2	0.00628315708538995	0.004226701026324272	0.8944207508021135	0.09506939108617246	1.0
942	4	17	sa20	2	1	volar	2	2	0.0033319954747778706	0.003833757290948743	0.9104426103756917	0.0823916368585816	1.0
943	4	17	sa20	2	1	volar	2	2	0.004691855163650135	0.00258408412859348	0.8983997104677724	0.09432435023998396	1.0
944	4	17	sa20	2	1	volar	2	2	0.010580776721727045	0.0008638209738075565	0.78264589191579	0.20590951038867522	1.0
945	4	17	sa20	2	1	volar	2	2	0.007229277631113917	0.004384538131074998	0.8032459263442019	0.18514025789360924	1.0
946	4	17	sa20	2	1	volar	2	2	0.008685620828298449	0.002905655570588433	0.7696807098146722	0.21872801378644097	1.0
947	4	17	sa20	2	1	volar	2	2	0.004538485422194876	0.0022582385179470677	0.903616192366959	0.08958708369289911	1.0
948	4	17	sa20	2	1	volar	2	2	0.005186350748754395	0.0013885743450246797	0.9073737493462091	0.08605132556001187	1.0
949	4	17	sa20	2	1	volar	2	2	0.009825079229502648	0.001776420636634348	0.8860746669439581	0.1023238331899049	1.0
950	4	17	sa20	2	1	volar	2	2	0.010883071348321937	0.0014264814549834804	0.730994932343625	0.25669551485306963	1.0
951	4	17	sa20	2	1	volar	2	2	0.026956876087022717	0.0014403578567910198	0.6389556716166824	0.3326470944395039	1.0
952	4	17	sa20	2	1	volar	2	2	0.017579244785092422	0.0009362412533008226	0.5974369451268988	0.384047568834708	1.0
953	4	17	sa20	2	1	volar	2	2	0.010404752541508874	0.00026465339876198383	0.5503939853972737	0.4389366086624554	1.0
954	4	17	sa20	2	1	volar	2	2	0.019069547740080708	0.0002597044405733653	0.5599194328076278	0.4207513150117182	1.0
955	4	18	sa20	2	1	volar	0	0	0.9959621376795131	0.000428379859928741	0.0030120296047538558	0.0005974528558044233	1.0
956	4	18	sa20	2	1	volar	0	0	0.9966628348524628	0.0003808538546219483	0.0026289669642926357	0.00032734432862264757	1.0
957	4	18	sa20	2	1	volar	0	0	0.9955070736671857	0.001418656082124724	0.002968407861030728	0.00010586238965894526	1.0
958	4	18	sa20	2	1	volar	0	0	0.9919264017254502	0.0018011256881491486	0.005985151338049537	0.0002873212483512317	1.0
959	4	18	sa20	2	1	volar	0	0	0.9787185996420792	0.014833374914307564	0.006290114059742336	0.00015791138387078268	1.0
960	4	18	sa20	2	1	volar	0	0	0.953305545083317	0.03922405194783736	0.007293751318822899	0.00017665165002275494	1.0
961	4	18	sa20	2	1	volar	0	0	0.9019109147290394	0.08827889932267341	0.009747317422057165	6.286852622982203e-05	1.0
962	4	18	sa20	2	1	volar	0	0	0.7578806704979868	0.23287728227174	0.009220871414878686	2.1175815394490954e-05	1.0
963	4	18	sa20	2	1	volar	1	0	0.7471656130809196	0.24281493207468335	0.009944656360798066	7.479848359899102e-05	0.0
964	4	18	sa20	2	1	volar	1	0	0.6329319949078215	0.3260428270016824	0.040560949359146586	0.0004642287313495035	0.0
965	4	18	sa20	2	1	volar	1	1	0.21025967627686776	0.7554652644250899	0.033237944325037475	0.0010371149730048332	1.0
966	4	18	sa20	2	1	volar	1	1	0.02181883877437614	0.9531885529429108	0.024837565899322827	0.00015504238339015332	1.0
967	4	18	sa20	2	1	volar	1	1	0.0050778326399118934	0.9741026893522208	0.020694123170307246	0.0001253548375600698	1.0
968	4	18	sa20	2	1	volar	1	1	0.001705400588770691	0.9865857516412112	0.011657318929775623	5.152884024255493e-05	1.0
969	4	18	sa20	2	1	volar	1	1	0.00011467013268178942	0.9876921873777619	0.012115336033229082	7.780645632726102e-05	1.0
970	4	18	sa20	2	1	volar	1	1	2.7044874731259394e-05	0.9896598520397304	0.010270130402712132	4.297268282625842e-05	1.0
971	4	18	sa20	2	1	volar	1	1	8.173698879161468e-06	0.9423836391463203	0.05752949991489918	7.868723990138432e-05	1.0
972	4	18	sa20	2	1	volar	1	1	1.2089681276045421e-06	0.8780391603997996	0.12194653402177157	1.309661030112467e-05	1.0
973	4	18	sa20	2	1	volar	1	1	1.957910098559245e-07	0.6997120128675178	0.3002751099279713	1.2681413500997838e-05	1.0
974	4	18	sa20	2	1	volar	1	1	4.935360040245247e-07	0.6240655801807174	0.3759071221701283	2.6804113150243626e-05	1.0
975	4	18	sa20	2	1	volar	1	2	6.229044371952121e-07	0.4861852896341637	0.5137797817773471	3.430568405195107e-05	0.0
976	4	18	sa20	2	1	volar	1	2	1.2433976750948153e-05	0.17099113125810134	0.8278261376982684	0.0011702970668792199	0.0
977	4	18	sa20	2	1	volar	1	2	1.963568475858263e-05	0.06556777505840629	0.9333703212795262	0.001042267977308913	0.0
978	4	18	sa20	2	1	volar	1	2	1.6557065838345708e-05	0.09851415155089943	0.899892334727391	0.001576956655871217	0.0
979	4	18	sa20	2	1	volar	1	2	1.0688063153394313e-05	0.05726098840903379	0.9387475802655256	0.003980743262287146	0.0
980	4	18	sa20	2	1	volar	2	2	9.711601159314121e-05	0.01699206606998994	0.9549666023832007	0.027944215535216137	1.0
981	4	18	sa20	2	1	volar	2	2	0.00013556243000905073	0.010306075661342529	0.9738079450741529	0.0157504168344955	1.0
982	4	18	sa20	2	1	volar	2	2	5.531187177791304e-05	0.03203450761724378	0.9404195758959708	0.027490604615007394	1.0
983	4	18	sa20	2	1	volar	2	2	9.729687547961866e-05	0.009688499357767796	0.9442487597282607	0.04596544403849195	1.0
984	4	18	sa20	2	1	volar	2	2	0.00014651741026305368	0.004591966969345377	0.9692645519989684	0.025996963621423085	1.0
985	4	18	sa20	2	1	volar	2	2	0.00037265155161839315	0.0017193635376069765	0.9523505010077314	0.04555748390304318	1.0
986	4	18	sa20	2	1	volar	2	2	0.0008105740933548566	0.0005444353758788361	0.8734412854952599	0.12520370503550649	1.0
987	4	18	sa20	2	1	volar	2	2	0.0004746238086421715	0.00042423718951319946	0.8674681630634972	0.1316329759383474	1.0
988	4	18	sa20	2	1	volar	2	2	0.00042578140898258144	0.0029222556853926657	0.9124125761452844	0.0842393867603404	1.0
989	4	18	sa20	2	1	volar	2	2	0.0010786721922490727	0.000536963915589453	0.6183249630460984	0.3800594008460631	1.0
990	4	18	sa20	2	1	volar	2	2	0.001766373544246576	0.0009363451618772861	0.753236849455006	0.24406043183887013	1.0
991	4	18	sa20	2	1	volar	2	2	0.00097963178718915	0.0007831019704682389	0.6799711814027634	0.31826608483957924	1.0
992	4	18	sa20	2	1	volar	2	2	0.0018903016955413938	0.0007128558121392231	0.7469009658015202	0.2504958766907992	1.0
993	4	18	sa20	2	1	volar	2	2	0.003347191208984066	0.0013167090013113825	0.5104938829450221	0.48484221684468237	1.0
994	4	18	sa20	2	1	volar	2	2	0.003240372806039786	0.0016914809281533996	0.5440090923127231	0.4510590539530838	1.0
995	4	18	sa20	2	1	volar	2	2	0.008186359323961346	0.0014728509474802554	0.7380070788920043	0.25233371083655404	1.0
996	4	18	sa20	2	1	volar	2	2	0.004490088650825653	0.001202544010231224	0.6487044476552937	0.3456029196836493	1.0
997	4	18	sa20	2	1	volar	2	3	0.00493071128144513	0.0003268104095595995	0.47523583664429925	0.5195066416646961	0.0
998	4	18	sa20	2	1	volar	2	3	0.0020866985000441733	0.0006817392779904002	0.324391339288217	0.6728402229337483	0.0
999	4	18	sa20	2	1	volar	2	3	0.004355009797164153	0.0013818794837829513	0.21716025678768314	0.7771028539313698	0.0
1000	4	18	sa20	2	1	volar	2	3	0.0029548362051080466	0.0005421840186202676	0.24418334102306297	0.7523196387532088	0.0
1001	4	18	sa20	2	1	volar	2	3	0.010908290168102698	0.0028337370945177363	0.10533331852751743	0.8809246542098622	0.0
1002	4	18	sa20	2	1	volar	2	3	0.024183029498072682	0.0009324357186427779	0.1503316978088453	0.8245528369744393	0.0
1003	4	18	sa20	2	1	volar	2	3	0.018877467938255024	0.0007285403384627034	0.14106689995298174	0.8393270917703005	0.0
1004	4	18	sa20	2	1	volar	2	3	0.010192384780959655	0.0011326378055823549	0.16784450713911406	0.8208304702743439	0.0
1005	4	19	sa20	2	1	volar	0	0	0.9974159424692687	0.0017590177864823505	0.00019855117729795354	0.0006264885669509273	1.0
1006	4	19	sa20	2	1	volar	0	0	0.998713770248585	0.0009401910464963101	8.694090718432693e-05	0.00025909779773422104	1.0
1007	4	19	sa20	2	1	volar	0	0	0.9994631251025289	0.00029725465072746784	3.2312260346338704e-05	0.0002073079863973867	1.0
1008	4	19	sa20	2	1	volar	0	0	0.9994769703242797	0.00042657583573803184	5.842189387712427e-05	3.803194610522599e-05	1.0
1009	4	19	sa20	2	1	volar	0	0	0.999500057666866	0.0002672180545281291	0.0001901639113594555	4.2560367246451354e-05	1.0
1010	4	19	sa20	2	1	volar	0	0	0.9985665956501218	0.000863304667633169	0.0004787155020673444	9.138418017786042e-05	1.0
1011	4	19	sa20	2	1	volar	0	0	0.996078089435226	0.0019147766672428005	0.0019107588725595433	9.637502497162256e-05	1.0
1012	4	19	sa20	2	1	volar	0	0	0.9480790516496336	0.03597398469746249	0.015893764960989036	5.319869191486894e-05	1.0
1013	4	19	sa20	2	1	volar	0	0	0.9346017548317173	0.04846999702982034	0.01690430879954369	2.3939338918779166e-05	1.0
1014	4	19	sa20	2	1	volar	0	0	0.8082547443381688	0.1753002907217354	0.01638985846747961	5.510647261621434e-05	1.0
1015	4	19	sa20	2	1	volar	0	0	0.7291610173637623	0.2561117443004786	0.014548356534748893	0.0001788818010101699	1.0
1016	4	19	sa20	2	1	volar	0	0	0.4981341036005561	0.49079944290247074	0.010982657211605533	8.379628536760594e-05	1.0
1017	4	19	sa20	2	1	volar	1	1	0.38064488839687693	0.603369997563947	0.015873834857042662	0.000111279182133565	1.0
1018	4	19	sa20	2	1	volar	1	1	0.12640698262815347	0.8543194952636283	0.019104568174404153	0.000168953933813939	1.0
1019	4	19	sa20	2	1	volar	1	1	0.04651370571831811	0.9360425079579557	0.01735648744753299	8.729887619313136e-05	1.0
1020	4	19	sa20	2	1	volar	1	1	0.02920285316551084	0.9453807192941392	0.0253244222137827	9.200532656723901e-05	1.0
1021	4	19	sa20	2	1	volar	1	1	0.020756870745565516	0.9425494629134229	0.036652516535233416	4.1149805778157457e-05	1.0
1022	4	19	sa20	2	1	volar	1	1	0.009722725759646654	0.9573007718371576	0.03290445612352119	7.204627967454964e-05	1.0
1023	4	19	sa20	2	1	volar	1	1	0.004365188879417533	0.9671538715463818	0.028286209156921604	0.00019473041727917102	1.0
1024	4	19	sa20	2	1	volar	1	1	0.00042027828545308955	0.9094361421620942	0.09012686244767494	1.6717104777684724e-05	1.0
1025	4	19	sa20	2	1	volar	1	1	0.00032330899510417264	0.7936378842699158	0.2060167776384874	2.202909649257984e-05	1.0
1026	4	19	sa20	2	1	volar	1	1	4.772482012046513e-05	0.7936384780658058	0.20628192027822082	3.1876835852820156e-05	1.0
1027	4	19	sa20	2	1	volar	1	1	2.8864260731368062e-05	0.6359826457641427	0.3639586760839921	2.9813891133702573e-05	1.0
1028	4	19	sa20	2	1	volar	1	1	1.376780282144213e-05	0.6084384844954881	0.3914972934873007	5.04542143897032e-05	1.0
1029	4	19	sa20	2	1	volar	1	2	0.0001515410156965714	0.3968545257883501	0.602941419083047	5.251411290623067e-05	0.0
1030	4	19	sa20	2	1	volar	1	2	0.0004277282568082567	0.2804210944943445	0.7189913518654767	0.00015982538337049848	0.0
1031	4	19	sa20	2	1	volar	1	2	0.0005137631587899546	0.141644564244204	0.8576112764969848	0.0002303961000211317	0.0
1032	4	19	sa20	2	1	volar	1	2	0.001737580175563769	0.05450340576006023	0.9420114857974061	0.0017475282669698767	0.0
1033	4	19	sa20	2	1	volar	1	2	0.0008041469882762258	0.07004882004398391	0.9234864152345637	0.00566061773317615	0.0
1034	4	19	sa20	2	1	volar	1	2	0.0013270643667471925	0.04922287401463607	0.9464328068687409	0.0030172547498757726	0.0
1035	4	19	sa20	2	1	volar	2	2	0.001977726973336585	0.027060010547066804	0.967805908825303	0.0031563536542935492	1.0
1036	4	19	sa20	2	1	volar	2	2	0.0009937728847365568	0.05230851043323085	0.9419647061620082	0.004733010520024424	1.0
1037	4	19	sa20	2	1	volar	2	2	0.004058544390998084	0.027240991480362634	0.9545143844855081	0.014186079643131214	1.0
1038	4	19	sa20	2	1	volar	2	2	0.002410691760745553	0.024613937507749945	0.9652011879355246	0.007774182795979888	1.0
1039	4	19	sa20	2	1	volar	2	2	0.0017278966043425977	0.008750247535807358	0.9789183604353953	0.010603495424454842	1.0
1040	4	19	sa20	2	1	volar	2	2	0.0007588323187328744	0.027175063833364835	0.9530449577759069	0.019021146071995294	1.0
1041	4	19	sa20	2	1	volar	2	2	0.0020985538745190964	0.01569519265379105	0.9757199991603591	0.006486254311330855	1.0
1042	4	19	sa20	2	1	volar	2	2	0.002337152934071181	0.006985554820317795	0.9537977703678843	0.036879521877726855	1.0
1043	4	19	sa20	2	1	volar	2	2	0.0013576320220119707	0.0359269866531575	0.9374664550064693	0.025248926318361314	1.0
1044	4	19	sa20	2	1	volar	2	2	0.0009442582391803667	0.03024729058153725	0.944573261964755	0.024235189214527386	1.0
1045	4	19	sa20	2	1	volar	2	2	0.0006138126311386217	0.019905968805621607	0.9628664878346526	0.016613730728587336	1.0
1046	4	19	sa20	2	1	volar	2	2	0.002321455760337671	0.013317157592345917	0.9604430281103324	0.02391835853698394	1.0
1047	4	19	sa20	2	1	volar	2	2	0.0018651399648623064	0.03840996382285895	0.9126743870687793	0.047050509143499376	1.0
1048	4	19	sa20	2	1	volar	2	2	0.0037012067734716724	0.014695734773333946	0.9130280873931164	0.06857497106007798	1.0
1049	4	19	sa20	2	1	volar	2	2	0.0037729975099094586	0.004479147995956712	0.9040850749963155	0.08766277949781835	1.0
1050	4	19	sa20	2	1	volar	2	2	0.004408216677542808	0.0012116500720052653	0.7856324950529188	0.20874763819753328	1.0
1051	4	19	sa20	2	1	volar	2	2	0.010522277932044046	0.0040542927531220805	0.9273088153334794	0.058114613981354445	1.0
1052	4	19	sa20	2	1	volar	2	2	0.005901259054056232	0.0033728678496223958	0.8857529477359394	0.10497292536038187	1.0
1053	4	19	sa20	2	1	volar	2	2	0.009559953176392078	0.010038311583399774	0.7713008987247826	0.20910083651542566	1.0
1054	4	19	sa20	2	1	volar	2	2	0.010539612314812302	0.005556889035438974	0.8034528019718783	0.1804506966778704	1.0
1055	5	20	sa20	3	1	dorsal	0	0	0.985365068840164	0.0003108136099558012	0.013856899566444562	0.0004672179834356932	1.0
1056	5	20	sa20	3	1	dorsal	0	0	0.9900518840162267	0.0004757908200284575	0.008807172530097138	0.0006651526336476805	1.0
1057	5	20	sa20	3	1	dorsal	0	0	0.9847791234300897	0.0012430712138883334	0.013849881931222267	0.00012792342479976617	1.0
1058	5	20	sa20	3	1	dorsal	0	0	0.9778791896212722	0.01255648609765846	0.009519892858659677	4.443142240981081e-05	1.0
1059	5	20	sa20	3	1	dorsal	0	0	0.9711875544417656	0.0209834511122802	0.007814408132549569	1.4586313404627974e-05	1.0
1060	5	20	sa20	3	1	dorsal	0	0	0.8418364879773585	0.14686695674584138	0.011289626246766672	6.929030033438505e-06	1.0
1061	5	20	sa20	3	1	dorsal	0	0	0.6632439721962708	0.2926349422882702	0.04411195929369386	9.126221765018377e-06	1.0
1062	5	20	sa20	3	1	dorsal	0	1	0.45017021670351404	0.5292012166187713	0.02058781434289429	4.0752334820444575e-05	0.0
1063	5	20	sa20	3	1	dorsal	0	1	0.26094265894685154	0.7265042761705834	0.012528457027894652	2.4607854670237625e-05	0.0
1064	5	20	sa20	3	1	dorsal	1	1	0.17775104850957466	0.8062219769145011	0.016005841998105272	2.1132577818923964e-05	1.0
1065	5	20	sa20	3	1	dorsal	1	1	0.05865223376125728	0.9179685302816226	0.023329425174263164	4.981078285677939e-05	1.0
1066	5	20	sa20	3	1	dorsal	1	1	0.03493481504845989	0.9352600494673127	0.029704142707606088	0.00010099277662146713	1.0
1067	5	20	sa20	3	1	dorsal	1	1	0.03533140953342908	0.9487512222772059	0.015862514527285997	5.485366207921502e-05	1.0
1068	5	20	sa20	3	1	dorsal	1	1	0.0088420916429012	0.9756359402561507	0.015425840988526594	9.612711242142023e-05	1.0
1069	5	20	sa20	3	1	dorsal	1	1	0.005672550513244077	0.9765464025792443	0.017627188045739303	0.0001538588617722112	1.0
1070	5	20	sa20	3	1	dorsal	1	1	0.003290283549874067	0.9650495113483475	0.03160335926852599	5.684583325257426e-05	1.0
1071	5	20	sa20	3	1	dorsal	1	1	0.0006483569140668607	0.9360230473761075	0.06321358967023673	0.00011500603958891285	1.0
1072	5	20	sa20	3	1	dorsal	1	1	0.0003245281125724098	0.9166932250013047	0.08205576102833939	0.0009264858577833148	1.0
1073	5	20	sa20	3	1	dorsal	1	1	0.00010557478381909587	0.8598890747718302	0.1391912405785472	0.0008141098658034918	1.0
1074	5	20	sa20	3	1	dorsal	1	1	3.2288026825109665e-05	0.6232622491301947	0.37661802836995806	8.743447302218962e-05	1.0
1075	5	20	sa20	3	1	dorsal	1	1	5.426593435451217e-05	0.512251538361772	0.48723246758513483	0.0004617281187385686	1.0
1076	5	20	sa20	3	1	dorsal	1	2	0.0001433550016670457	0.1795095607040341	0.8197747421750577	0.0005723421192411029	0.0
1077	5	20	sa20	3	1	dorsal	2	2	0.0003427652688306922	0.1677888665923111	0.8307300943032586	0.0011382738355995654	1.0
1078	5	20	sa20	3	1	dorsal	2	2	5.63162448726317e-05	0.33266913014958066	0.6667578982206496	0.0005166553848970324	1.0
1079	5	20	sa20	3	1	dorsal	2	2	0.0007602344188317847	0.07905107800609551	0.915886418865276	0.0043022687097966075	1.0
1080	5	20	sa20	3	1	dorsal	2	2	0.00011745946434207934	0.021752418671446363	0.9757879717564	0.002342150107811468	1.0
1081	5	20	sa20	3	1	dorsal	2	2	0.0002709252904649319	0.00907130867592134	0.9847166341693903	0.005941131864223509	1.0
1082	5	20	sa20	3	1	dorsal	2	2	0.0015116334267267998	0.005818558064987498	0.9700875722344809	0.022582236273804776	1.0
1083	5	20	sa20	3	1	dorsal	2	2	0.0004608075875718612	0.007456753814568309	0.9344808106644844	0.05760162793337544	1.0
1084	5	20	sa20	3	1	dorsal	2	2	0.0008396178170385379	0.0015394196934112926	0.841116408382016	0.15650455410753422	1.0
1085	5	20	sa20	3	1	dorsal	2	2	0.00020437627017838448	0.009668343916732127	0.8586147208560905	0.13151255895699895	1.0
1086	5	20	sa20	3	1	dorsal	2	2	0.0005563596854864324	0.00424261432325932	0.8510650648979684	0.14413596109328583	1.0
1087	5	20	sa20	3	1	dorsal	2	2	0.00010046980630464287	0.0065603113090393385	0.5677026858604921	0.42563653302416393	1.0
1088	5	20	sa20	3	1	dorsal	2	2	0.0003240097337027502	0.002017195872394715	0.7285428024948096	0.26911599189909297	1.0
1089	5	20	sa20	3	1	dorsal	2	2	0.00025960977989616105	0.0028301224435216318	0.7947490092295161	0.20216125854706615	1.0
1090	5	20	sa20	3	1	dorsal	2	2	0.000226654934525003	0.0013399457158629875	0.6486665935555456	0.34976680579406655	1.0
1091	5	20	sa20	3	1	dorsal	3	3	0.0004031586227540555	0.0010343171398028957	0.35686964942901866	0.6416928748084244	1.0
1092	5	20	sa20	3	1	dorsal	3	3	0.0002819147714479208	0.0014051545797441865	0.3903833034515668	0.6079296271972411	1.0
1093	5	20	sa20	3	1	dorsal	3	3	0.0002522225223173897	0.0009978141759373197	0.3708431608679005	0.6279068024338449	1.0
1094	5	20	sa20	3	1	dorsal	3	2	0.0007990829324893156	0.001774792254768676	0.5278059480956645	0.46962017671707745	0.0
1095	5	20	sa20	3	1	dorsal	3	3	0.0002810260271980558	0.004332239134539639	0.4047950695180134	0.5905916653202489	1.0
1096	5	20	sa20	3	1	dorsal	3	2	7.363563912316847e-05	0.0016811058314406989	0.5418990237651489	0.4563462347642873	0.0
1097	5	20	sa20	3	1	dorsal	3	3	0.0008308222723945614	0.001104350656192551	0.3604328277747284	0.6376319992966845	1.0
1098	5	20	sa20	3	1	dorsal	3	3	0.0003746813449962548	0.0025839797915417676	0.4486091995166423	0.5484321393468197	1.0
1099	5	20	sa20	3	1	dorsal	3	3	0.0015108813648240867	0.0029287723565940963	0.275767373314268	0.7197929729643139	1.0
1100	5	20	sa20	3	1	dorsal	3	3	0.000725071383145601	0.0007484711188636167	0.23827656670653202	0.7602498907914587	1.0
1101	5	20	sa20	3	1	dorsal	3	3	0.0007332999396799302	0.01202612894888694	0.1121902629074739	0.8750503082039591	1.0
1102	5	20	sa20	3	1	dorsal	3	3	0.0005820733520399313	0.00742171074808402	0.05466188962588149	0.9373343262739946	1.0
1103	5	20	sa20	3	1	dorsal	3	3	0.0008186164066363779	0.0017555443565860274	0.08287857774282366	0.9145472614939539	1.0
1104	5	20	sa20	3	1	dorsal	3	3	0.0011062451521712962	0.00031174750957586574	0.15847099712565707	0.8401110102125958	1.0
1105	5	21	sa20	3	1	dorsal	0	0	0.9966404006315025	0.0005053280796172549	0.0021927249415971337	0.0006615463472830071	1.0
1106	5	21	sa20	3	1	dorsal	0	0	0.9960322384848322	0.0007614221890547527	0.0029061035821366424	0.0003002357439765338	1.0
1107	5	21	sa20	3	1	dorsal	0	0	0.9931083437929549	0.002505470761373864	0.0042882644538762	9.792099179525778e-05	1.0
1108	5	21	sa20	3	1	dorsal	0	0	0.9858424789815418	0.007096414433248506	0.007030538653850488	3.056793135905879e-05	1.0
1109	5	21	sa20	3	1	dorsal	0	0	0.942199184521426	0.0472786306757192	0.010435218501025106	8.696630182981798e-05	1.0
1110	5	21	sa20	3	1	dorsal	0	0	0.7815016259013124	0.17701984181188044	0.04142777127338469	5.076101342241396e-05	1.0
1111	5	21	sa20	3	1	dorsal	0	0	0.8780264590970378	0.07500910843162273	0.046904300853347576	6.013161799186978e-05	1.0
1112	5	21	sa20	3	1	dorsal	1	0	0.7791169002061787	0.20596907816979498	0.01466740860276378	0.00024661302126235973	0.0
1113	5	21	sa20	3	1	dorsal	1	0	0.7678338208032462	0.22477613518657394	0.005109134316325571	0.0022809096938540834	0.0
1114	5	21	sa20	3	1	dorsal	1	0	0.7700273968268965	0.22120318088746121	0.007175092582700693	0.0015943297029417966	0.0
1115	5	21	sa20	3	1	dorsal	1	0	0.6289882286002986	0.36104686545878306	0.007667603722993372	0.0022973022179250653	0.0
1116	5	21	sa20	3	1	dorsal	1	1	0.2401329385583706	0.7431650235467308	0.007461221232586421	0.009240816662312355	1.0
1117	5	21	sa20	3	1	dorsal	1	1	0.09234453220444103	0.8991168717768225	0.007173133189809807	0.0013654628289266248	1.0
1118	5	21	sa20	3	1	dorsal	1	1	0.01232285142775016	0.9693701607863138	0.01759818299713856	0.0007088047887974396	1.0
1119	5	21	sa20	3	1	dorsal	1	1	0.0024448164223174816	0.9856676514951065	0.011746480955613623	0.0001410511269625104	1.0
1120	5	21	sa20	3	1	dorsal	1	1	0.000675130832875684	0.9795117206875544	0.019197648437876403	0.0006155000416935057	1.0
1121	5	21	sa20	3	1	dorsal	1	1	0.0001596711460685763	0.9587662905777928	0.04073888112544394	0.0003351571506945542	1.0
1122	5	21	sa20	3	1	dorsal	1	1	4.257673797651976e-05	0.9327992987595395	0.06654929540987685	0.0006088290926071401	1.0
1123	5	21	sa20	3	1	dorsal	1	1	9.38784697940974e-05	0.9218052885089317	0.07776253392439006	0.00033829909688418787	1.0
1124	5	21	sa20	3	1	dorsal	1	1	7.878529281915755e-05	0.939781674606806	0.059885798056557485	0.00025374204381732894	1.0
1125	5	21	sa20	3	1	dorsal	1	1	9.139920024114176e-06	0.886491030058366	0.11334709546731625	0.000152734554293633	1.0
1126	5	21	sa20	3	1	dorsal	1	1	7.751507123055133e-06	0.8343602476896361	0.16544774517689878	0.00018425562634204738	1.0
1127	5	21	sa20	3	1	dorsal	1	1	2.3415371020054266e-06	0.6880079595791384	0.3119327213784589	5.6977505300683443e-05	1.0
1128	5	21	sa20	3	1	dorsal	1	1	2.921215686770163e-06	0.6760795438354648	0.3237201160349873	0.00019741891386109057	1.0
1129	5	21	sa20	3	1	dorsal	1	2	3.977793065818065e-06	0.4705957766869122	0.5291749220784305	0.00022532344159141625	0.0
1130	5	21	sa20	3	1	dorsal	2	2	4.61135349140798e-05	0.313353847913376	0.6849272929632674	0.0016727455884424478	1.0
1131	5	21	sa20	3	1	dorsal	2	2	2.4998592767990865e-05	0.04513695868325853	0.94825822411745	0.006579818606523483	1.0
1132	5	21	sa20	3	1	dorsal	2	2	0.0001700170924704821	0.009821809484903733	0.9791445177833359	0.010863655639289876	1.0
1133	5	21	sa20	3	1	dorsal	2	2	0.0005751089458983187	0.008644279769776289	0.9855659937242841	0.005214617560041345	1.0
1134	5	21	sa20	3	1	dorsal	2	2	0.0004231974292305189	0.0175252630230897	0.9717928146192439	0.010258724928435905	1.0
1135	5	21	sa20	3	1	dorsal	2	2	0.00014814126909411924	0.0284454704038339	0.9664720406873798	0.004934347639692261	1.0
1136	5	21	sa20	3	1	dorsal	2	2	7.742633471277876e-05	0.016927084492839084	0.9802038233786418	0.0027916657938063566	1.0
1137	5	21	sa20	3	1	dorsal	2	2	0.00028023095749940915	0.0028062544841392645	0.9909082026236462	0.006005311934715197	1.0
1138	5	21	sa20	3	1	dorsal	2	2	0.0007358005036670091	0.0026439698820755263	0.9694407851229812	0.027179444491276298	1.0
1139	5	21	sa20	3	1	dorsal	2	2	0.0009736188930448638	0.0014215625069881558	0.884313281332684	0.11329153726728287	1.0
1140	5	21	sa20	3	1	dorsal	2	2	0.0011410768862376314	0.0006319371040982288	0.8168081099252427	0.18141887608442156	1.0
1141	5	21	sa20	3	1	dorsal	2	2	0.0005423959151461617	0.0012851811819933928	0.7792607768759974	0.21891164602686303	1.0
1142	5	21	sa20	3	1	dorsal	2	2	0.0017853718047228235	0.0003254037592466251	0.8328543865359516	0.16503483790007895	1.0
1143	5	21	sa20	3	1	dorsal	2	2	0.0008332274347113989	0.0008494892750067477	0.7259681665869083	0.27234911670337364	1.0
1144	5	21	sa20	3	1	dorsal	2	2	0.0008559548353311846	0.004501765233041397	0.5188890244369081	0.47575325549471936	1.0
1145	5	21	sa20	3	1	dorsal	2	2	0.0007660632258224025	0.0024436037298475434	0.516841428031356	0.47994890501297394	1.0
1146	5	21	sa20	3	1	dorsal	2	3	0.0005620680651177386	0.0043737220035706985	0.37321357911317116	0.6218506308181403	0.0
1147	5	21	sa20	3	1	dorsal	2	3	0.0005613718306617053	0.00263704810777817	0.3450043180039699	0.6517972620575901	0.0
1148	5	21	sa20	3	1	dorsal	2	3	0.0033858934828749957	0.0008258055598473596	0.3180059019090981	0.6777823990481795	0.0
1149	5	21	sa20	3	1	dorsal	3	3	0.0015028088628664803	0.001483857812279292	0.27315621972811477	0.7238571135967395	1.0
1150	5	21	sa20	3	1	dorsal	3	3	0.0011029808509972208	0.00045070077673421303	0.26501361468989915	0.7334327036823695	1.0
1151	5	21	sa20	3	1	dorsal	3	3	0.0013179435692500744	0.0003864053474511896	0.2634748334528026	0.7348208176304961	1.0
1152	5	21	sa20	3	1	dorsal	3	3	0.0015286668581963318	0.0005299418373262996	0.18735919271884321	0.8105821985856342	1.0
1153	5	21	sa20	3	1	dorsal	3	3	0.0003774879079851979	0.0017048100960649246	0.1174676587664179	0.880450043229532	1.0
1154	5	21	sa20	3	1	dorsal	3	3	0.00016893631765656355	0.0017869495253629414	0.16107326828496152	0.836970845872019	1.0
1155	5	22	sa20	3	1	volar	0	0	0.9950145095044363	0.00014743831954185127	0.0033713930493133575	0.0014666591267086114	1.0
1156	5	22	sa20	3	1	volar	0	0	0.9942027729761079	0.00033157170510853033	0.0037017516859578965	0.0017639036328256298	1.0
1157	5	22	sa20	3	1	volar	0	0	0.9890772213141286	0.0020312486136958973	0.0067604555355211225	0.002131074536654356	1.0
1158	5	22	sa20	3	1	volar	0	0	0.9906708893800925	0.0018016782483693983	0.007078490236353583	0.0004489421351843932	1.0
1159	5	22	sa20	3	1	volar	0	0	0.9930815866745597	0.004972104224789897	0.001872887357498059	7.342174315227766e-05	1.0
1160	5	22	sa20	3	1	volar	0	0	0.9726976100239751	0.02567923861036217	0.0014404673182113064	0.00018268404745130077	1.0
1161	5	22	sa20	3	1	volar	0	0	0.9339344510067562	0.06360907922067079	0.0023553785883200255	0.00010109118425298616	1.0
1162	5	22	sa20	3	1	volar	0	0	0.8402372293072852	0.15663622045675749	0.003022216850147651	0.0001043333858097252	1.0
1163	5	22	sa20	3	1	volar	1	0	0.6762556983610847	0.3188851734011791	0.004803939630532154	5.518860720399044e-05	0.0
1164	5	22	sa20	3	1	volar	1	0	0.5766453165798152	0.41595234622231486	0.007362263934244194	4.007326362575975e-05	0.0
1165	5	22	sa20	3	1	volar	1	1	0.2530259637086329	0.7396076309653582	0.007316245819905853	5.0159506103020534e-05	1.0
1166	5	22	sa20	3	1	volar	1	1	0.1446227796130662	0.8474545665740776	0.00783823911235584	8.441470050033577e-05	1.0
1167	5	22	sa20	3	1	volar	1	1	0.037058552013394315	0.9379015962043333	0.024960655713169008	7.919606910327308e-05	1.0
1168	5	22	sa20	3	1	volar	1	1	0.017404825840237278	0.962741803682966	0.019802874272953075	5.049620384364667e-05	1.0
1169	5	22	sa20	3	1	volar	1	1	0.012322401273070062	0.9633511043120103	0.02426140184287973	6.509257203987596e-05	1.0
1170	5	22	sa20	3	1	volar	1	1	0.007222973613596286	0.94263296163498	0.050115186807859424	2.88779435641785e-05	1.0
1171	5	22	sa20	3	1	volar	1	1	0.004795340584931846	0.8869151571863149	0.10820312496678645	8.637726196674768e-05	1.0
1172	5	22	sa20	3	1	volar	1	1	0.003300707660611936	0.7877685073116659	0.2088215656717972	0.00010921935592481345	1.0
1173	5	22	sa20	3	1	volar	1	2	0.0009812179342120798	0.4221762670403812	0.5767130995922854	0.00012941543312123717	0.0
1174	5	22	sa20	3	1	volar	1	1	0.00028693819641693993	0.6626149987175072	0.3368861329691334	0.00021193011694241141	1.0
1175	5	22	sa20	3	1	volar	1	1	0.0003391484246085075	0.6236628936869062	0.37529723986500674	0.0007007180234786691	1.0
1176	5	22	sa20	3	1	volar	1	2	0.0006721648135666283	0.4655407510448082	0.5334902734895194	0.0002968106521056482	0.0
1177	5	22	sa20	3	1	volar	1	2	0.000802288476782269	0.38537862013285573	0.6132782626018288	0.0005408287885332647	0.0
1178	5	22	sa20	3	1	volar	1	2	0.0014565260939785247	0.26348683353559293	0.7339429049348011	0.001113735435627465	0.0
1179	5	22	sa20	3	1	volar	1	2	0.0009449092782178544	0.19197049998032403	0.806809680263582	0.0002749104778762432	0.0
1180	5	22	sa20	3	1	volar	1	2	0.000504573794021448	0.09438531555905186	0.9041556236432369	0.0009544870036898921	0.0
1181	5	22	sa20	3	1	volar	1	2	0.0003886728770304398	0.06514391693715013	0.9339984182646814	0.00046899192113801524	0.0
1182	5	22	sa20	3	1	volar	1	2	0.0007477278511472554	0.007736466435530734	0.990038928571558	0.0014768771417640525	0.0
1183	5	22	sa20	3	1	volar	1	2	0.0004571050865087601	0.02295750162621083	0.9747633832450113	0.0018220100422691474	0.0
1184	5	22	sa20	3	1	volar	1	2	0.0012633082608866015	0.026515317093212715	0.9685211819684234	0.0037001926774771375	0.0
1185	5	22	sa20	3	1	volar	2	2	0.002527263538930384	0.02069329436704499	0.9714396738058524	0.0053397682881721874	1.0
1186	5	22	sa20	3	1	volar	2	2	0.009466982888128507	0.0022619847650736705	0.9851298469520356	0.0031411853947621846	1.0
1187	5	22	sa20	3	1	volar	2	2	0.004299167219322397	0.002470785758946838	0.984356248058709	0.008873798963021614	1.0
1188	5	22	sa20	3	1	volar	2	2	0.00385450069956085	0.0035717395864800334	0.9801986879143674	0.012375071799591674	1.0
1189	5	22	sa20	3	1	volar	2	2	0.0016176813645724217	0.007148397747157123	0.9833249983734554	0.007908922514815047	1.0
1190	5	22	sa20	3	1	volar	2	2	0.001646780858842624	0.011437365442152871	0.9768565128744999	0.010059340824504626	1.0
1191	5	22	sa20	3	1	volar	2	2	0.0006252111330028406	0.01781554374734978	0.9526470530161719	0.028912192103475422	1.0
1192	5	22	sa20	3	1	volar	3	2	0.0012334645899381132	0.01773493355109814	0.9622094538484773	0.01882214801048628	0.0
1193	5	22	sa20	3	1	volar	3	2	0.003838541043413581	0.012514309686278592	0.9541515959299394	0.02949555334036845	0.0
1194	5	22	sa20	3	1	volar	3	2	0.013742683849834174	0.012028738336188562	0.9448956714862632	0.02933290632771414	0.0
1195	5	22	sa20	3	1	volar	3	2	0.007905978364312852	0.019497742065577552	0.927217488609016	0.04537879096109354	0.0
1196	5	22	sa20	3	1	volar	3	2	0.02302312455397611	0.006363408033178773	0.6332934921456973	0.33731997526714774	0.0
1197	5	22	sa20	3	1	volar	3	2	0.009111384821670222	0.03596644521940927	0.7038435030462975	0.2510786669126231	0.0
1198	5	22	sa20	3	1	volar	3	2	0.0072884575615291625	0.01961175993517811	0.7480752499010818	0.22502453260221086	0.0
1199	5	22	sa20	3	1	volar	3	2	0.037463203524270884	0.034394102994155906	0.6276153286186917	0.3005273648628814	0.0
1200	5	22	sa20	3	1	volar	3	2	0.027189299502870343	0.011949939851357694	0.6373477368472119	0.32351302379856006	0.0
1201	5	22	sa20	3	1	volar	3	2	0.030208328568857044	0.00535900938356018	0.5033129656384747	0.46111969640910805	0.0
1202	5	22	sa20	3	1	volar	3	2	0.019648230465012618	0.004271301390953187	0.5379122519041993	0.4381682162398348	0.0
1203	5	22	sa20	3	1	volar	3	3	0.0071122203096177245	0.006314975118352417	0.46345887123832	0.5231139333337098	1.0
1204	5	22	sa20	3	1	volar	3	3	0.01493580842870874	0.002724907168385782	0.25678692922846896	0.7255523551744365	1.0
1205	5	23	sa20	3	1	volar	0	0	0.9956082429700454	0.00044701804329312487	0.001086854666894171	0.002857884319767444	1.0
1206	5	23	sa20	3	1	volar	0	0	0.9968098086116781	0.0006796479712024636	0.0012508518866010507	0.001259691530518501	1.0
1207	5	23	sa20	3	1	volar	0	0	0.9963735417980171	0.0011111953001336607	0.001173279549988455	0.0013419833518606688	1.0
1208	5	23	sa20	3	1	volar	0	0	0.9960575931905122	0.0009349435926122406	0.002325592580885932	0.0006818706359896106	1.0
1209	5	23	sa20	3	1	volar	0	0	0.997679400321848	0.000263970405735925	0.001976491407528735	8.01378648872949e-05	1.0
1210	5	23	sa20	3	1	volar	0	0	0.9977525779228233	0.0002939142649612377	0.001889584347923938	6.392346429150462e-05	1.0
1211	5	23	sa20	3	1	volar	1	0	0.9938704924863	0.004848991715710432	0.0011288922277189113	0.00015162357027073445	0.0
1212	5	23	sa20	3	1	volar	1	0	0.9553281427588042	0.04320697489709671	0.0013384470840583597	0.0001264352600407518	0.0
1213	5	23	sa20	3	1	volar	1	0	0.7658754855550063	0.23130128441160416	0.002779619899639757	4.3610133749901085e-05	0.0
1214	5	23	sa20	3	1	volar	1	0	0.592330661156173	0.4059101784944736	0.0017102280361409189	4.893231321250699e-05	0.0
1215	5	23	sa20	3	1	volar	1	1	0.4048852224189477	0.5919726592886506	0.0030537299207437927	8.838837165815039e-05	1.0
1216	5	23	sa20	3	1	volar	1	1	0.09497431270484134	0.902976321345164	0.0019680062989019444	8.135965109263093e-05	1.0
1217	5	23	sa20	3	1	volar	1	1	0.024116284703050942	0.9737274010358594	0.0021020347631012255	5.427949798833996e-05	1.0
1218	5	23	sa20	3	1	volar	1	1	0.02563075728913387	0.9694528990239039	0.004839625663603119	7.671802335911833e-05	1.0
1219	5	23	sa20	3	1	volar	1	1	0.0022994794720521765	0.9814953858258098	0.01618000869627052	2.512600586741415e-05	1.0
1220	5	23	sa20	3	1	volar	1	1	0.00496500356099825	0.977867157316531	0.01714638891001321	2.1450212457447983e-05	1.0
1221	5	23	sa20	3	1	volar	1	1	0.0005070047056049698	0.9612369650611617	0.038235258480590846	2.0771752642358036e-05	1.0
1222	5	23	sa20	3	1	volar	1	1	9.558021146611971e-05	0.942281665899905	0.057611247381306595	1.1506507322162564e-05	1.0
1223	5	23	sa20	3	1	volar	1	1	4.0805677035322085e-05	0.8790485554569575	0.12090108161955763	9.557246449455997e-06	1.0
1224	5	23	sa20	3	1	volar	1	1	1.1086518843937771e-05	0.9163260005004693	0.08350263765882075	0.00016027532186588378	1.0
1225	5	23	sa20	3	1	volar	2	1	9.27302067088975e-06	0.8077967505112481	0.19214237958573296	5.1596882348180236e-05	0.0
1226	5	23	sa20	3	1	volar	2	1	3.182044695702829e-06	0.6683626930036622	0.33161953880317235	1.4586148469819063e-05	0.0
1227	5	23	sa20	3	1	volar	2	2	2.1078112062098496e-05	0.4497171082301305	0.5502073968406461	5.4416817161407126e-05	1.0
1228	5	23	sa20	3	1	volar	2	1	2.3584373374043715e-05	0.5775471063149454	0.4222160978288567	0.00021321148282377205	0.0
1229	5	23	sa20	3	1	volar	2	2	1.714452879808176e-05	0.4153556664473315	0.5842313333352164	0.0003958556886539036	1.0
1230	5	23	sa20	3	1	volar	2	2	2.1924167476965973e-05	0.2582705393946527	0.741458322789566	0.00024921364830415166	1.0
1231	5	23	sa20	3	1	volar	2	2	0.00029311828501229565	0.07053783913552743	0.9282855562746137	0.0008834863048465121	1.0
1232	5	23	sa20	3	1	volar	2	2	0.00011905547050863562	0.16894121958113095	0.8299319201239878	0.0010078048243726272	1.0
1233	5	23	sa20	3	1	volar	2	2	0.0004076333239189658	0.040044876599455805	0.9585939719765018	0.0009535181001235841	1.0
1234	5	23	sa20	3	1	volar	2	2	0.0002165401226507323	0.025533763304046494	0.9703493770354473	0.0039003195378554036	1.0
1235	5	23	sa20	3	1	volar	2	2	0.0013193442017407366	0.03805142165578976	0.9505127868796592	0.010116447262810394	1.0
1236	5	23	sa20	3	1	volar	2	2	0.0009558408521638003	0.03354318987247558	0.9442758627105627	0.021225106564797785	1.0
1237	5	23	sa20	3	1	volar	2	2	0.0018959443283348553	0.021313027004117115	0.944868752944119	0.03192227572342906	1.0
1238	5	23	sa20	3	1	volar	2	2	0.0023423821931362315	0.006298406823740354	0.8717554252764154	0.11960378570670809	1.0
1239	5	23	sa20	3	1	volar	2	2	0.006154296127292483	0.00595301688664203	0.8506672939715448	0.13722539301452066	1.0
1240	5	23	sa20	3	1	volar	2	2	0.013621373153884397	0.009431705343370561	0.8860120551410349	0.09093486636171025	1.0
1241	5	23	sa20	3	1	volar	2	2	0.004476033275087654	0.009266066976120101	0.9390902213181985	0.04716767843059375	1.0
1242	5	23	sa20	3	1	volar	3	2	0.0015613375628721715	0.032681676310380534	0.8944767387969518	0.07128024732979563	0.0
1243	5	23	sa20	3	1	volar	3	2	0.0010054302963844396	0.026919220088600027	0.8260726173460704	0.14600273226894514	0.0
1244	5	23	sa20	3	1	volar	3	2	0.005500270110059394	0.03592224693939724	0.764003358607352	0.19457412434319146	0.0
1245	5	23	sa20	3	1	volar	3	2	0.0022148306879586823	0.006263166598979613	0.6508711806855663	0.3406508220274955	0.0
1246	5	23	sa20	3	1	volar	3	3	0.0018631488918633874	0.003550075626265575	0.32254522220779136	0.6720415532740797	1.0
1247	5	23	sa20	3	1	volar	3	3	0.0015657198281257276	0.005579005937852993	0.25460679564688105	0.7382484785871402	1.0
1248	5	23	sa20	3	1	volar	3	3	0.0004424193986063423	0.003983819539127488	0.2333365378393524	0.7622372232229138	1.0
1249	5	23	sa20	3	1	volar	3	3	0.0012532903287196964	0.0027611929175579654	0.2775564318658834	0.718429084887839	1.0
1250	5	23	sa20	3	1	volar	3	3	0.0018960720592217813	0.0022237397370628905	0.1082642139162448	0.8876159742874706	1.0
1251	5	23	sa20	3	1	volar	3	3	0.0018538703450327967	0.002200079657663785	0.12079569072891791	0.8751503592683856	1.0
1252	5	23	sa20	3	1	volar	3	3	0.0034711357438128986	0.001551298213508678	0.13908881168786533	0.855888754354813	1.0
1253	5	23	sa20	3	1	volar	3	3	0.002266400406834844	0.0029887824417278003	0.2429364504746054	0.7518083666768319	1.0
1254	5	23	sa20	3	1	volar	3	3	0.005970065912192435	0.004518619783295241	0.059322501895097086	0.9301888124094153	1.0
2155	9	42	sa20	3	1	dorsal	0	0	0.9950714695984364	0.0006345916938958275	0.0009837553790602992	0.0033101833286074867	1.0
2156	9	42	sa20	3	1	dorsal	0	0	0.9962458298386552	0.0016129803358683884	0.0011000964178799631	0.0010410934075963788	1.0
2157	9	42	sa20	3	1	dorsal	0	0	0.9951518758770623	0.000672737440033321	0.0026615119672578663	0.001513874715646344	1.0
2158	9	42	sa20	3	1	dorsal	0	0	0.996551306445954	0.0007425345074651325	0.0013739341004639146	0.0013322249461169692	1.0
2159	9	42	sa20	3	1	dorsal	0	0	0.9985589828009754	0.0005813192287612537	0.0004365239625177934	0.00042317400774544313	1.0
2160	9	42	sa20	3	1	dorsal	0	0	0.9988068999439306	0.00036897423899352906	0.00023855536371360434	0.0005855704533622839	1.0
2161	9	42	sa20	3	1	dorsal	0	0	0.9984979111601652	0.000349826564319439	0.0006864457896095744	0.00046581648590570535	1.0
2162	9	42	sa20	3	1	dorsal	0	0	0.9977899106666299	0.0006397122534825861	0.0011034645627733904	0.000466912517114071	1.0
2163	9	42	sa20	3	1	dorsal	0	0	0.9928666669462238	0.000975063833001191	0.005359438279422081	0.0007988309413527395	1.0
2164	9	42	sa20	3	1	dorsal	0	0	0.9892084670585852	0.0005466978661398108	0.009558999261577127	0.0006858358136979752	1.0
2165	9	42	sa20	3	1	dorsal	0	0	0.9675300373469656	0.007059187026833245	0.021584210503843525	0.0038265651223575825	1.0
2166	9	42	sa20	3	1	dorsal	1	0	0.85085585802182	0.09409896196385767	0.048752811008958445	0.00629236900536389	0.0
2167	9	42	sa20	3	1	dorsal	1	1	0.14457601302534864	0.7811151834928686	0.05868403603780242	0.015624767443980203	1.0
2168	9	42	sa20	3	1	dorsal	1	1	0.006546082240756201	0.9592331260233141	0.011787507906420061	0.022433283829509557	1.0
2169	9	42	sa20	3	1	dorsal	1	1	0.0013718060298787884	0.9870291343588121	0.004624706567664983	0.006974353043644035	1.0
2170	9	42	sa20	3	1	dorsal	1	1	0.00010086119626271418	0.9913584122885084	0.004651557894762834	0.003889168620466099	1.0
2171	9	42	sa20	3	1	dorsal	1	1	9.975936110413128e-07	0.982970272939789	0.014177603847522063	0.002851125619078087	1.0
2172	9	42	sa20	3	1	dorsal	1	1	2.933202521328122e-07	0.9766228672676102	0.02282795765806811	0.0005488817540695325	1.0
2173	9	42	sa20	3	1	dorsal	1	1	2.216583248080294e-07	0.9466648649322961	0.05285695041702495	0.0004779629923543894	1.0
2174	9	42	sa20	3	1	dorsal	1	1	6.76563261266437e-08	0.9266304824599101	0.07271590899571559	0.0006535408880482427	1.0
2175	9	42	sa20	3	1	dorsal	1	1	1.929833024777269e-07	0.738403842540147	0.2615238730562362	7.209142031419766e-05	1.0
2176	9	42	sa20	3	1	dorsal	1	1	6.630015828104637e-07	0.5947312234804952	0.405224911947114	4.3201570807866247e-05	1.0
2177	9	42	sa20	3	1	dorsal	1	1	5.658488684119147e-07	0.5812570683669142	0.4186762397919672	6.612599225028504e-05	1.0
2178	9	42	sa20	3	1	dorsal	1	1	4.0100036450472703e-07	0.5192849243413127	0.4806821983888008	3.24762695221432e-05	1.0
2179	9	42	sa20	3	1	dorsal	1	2	1.9623059751112564e-05	0.24254316907503407	0.7566343904564717	0.0008028174087432222	0.0
2180	9	42	sa20	3	1	dorsal	2	2	1.192157482100332e-05	0.16378601623677716	0.8358673821277282	0.00033468006067361935	1.0
2181	9	42	sa20	3	1	dorsal	2	2	8.471515255943135e-05	0.15489800090133873	0.8366295295298775	0.008387754416224368	1.0
2182	9	42	sa20	3	1	dorsal	2	2	0.0001856999851457991	0.03853660504976668	0.9531964831793073	0.008081211785780243	1.0
2183	9	42	sa20	3	1	dorsal	2	2	0.0006174072258040056	0.005937192880185523	0.9478957851213164	0.04554961477269404	1.0
2184	9	42	sa20	3	1	dorsal	2	2	0.00017721634370569163	0.008068224570402937	0.9215407480320523	0.07021381105383911	1.0
2185	9	42	sa20	3	1	dorsal	2	2	0.00026604581185552846	0.01613451817710845	0.9126264387340238	0.07097299727701203	1.0
2186	9	42	sa20	3	1	dorsal	2	2	0.00029202998106885215	0.005286420027069032	0.9723009405726772	0.02212060941918478	1.0
2187	9	42	sa20	3	1	dorsal	2	2	0.0002738083554185886	0.00883006170604863	0.9095655908002432	0.08133053913828957	1.0
2188	9	42	sa20	3	1	dorsal	2	2	0.00010465402472033993	0.009950645438445135	0.731926612206883	0.2580180883299515	1.0
2189	9	42	sa20	3	1	dorsal	2	2	0.0003330508946300049	0.005367540774907036	0.5313289602827433	0.4629704480477197	1.0
2190	9	42	sa20	3	1	dorsal	2	2	0.0006238281609091204	0.005990668733326483	0.5355788881595054	0.45780661494625896	1.0
2191	9	42	sa20	3	1	dorsal	2	3	0.00048095379255302495	0.00877938751487808	0.4192145592174521	0.5715250994751169	0.0
2192	9	42	sa20	3	1	dorsal	2	2	0.0002763040848230578	0.002529589893572022	0.5092655090092012	0.4879285970124038	1.0
2193	9	42	sa20	3	1	dorsal	2	3	8.701158601828893e-05	0.004884587345635724	0.42889461866802014	0.5661337824003259	0.0
2194	9	42	sa20	3	1	dorsal	2	3	0.0001328117126408056	0.00393813038955793	0.21407529601544784	0.7818537618823533	0.0
2195	9	42	sa20	3	1	dorsal	2	3	0.0001246835097862227	0.0031774787782264256	0.1319901963342585	0.8647076413777288	0.0
2196	9	42	sa20	3	1	dorsal	3	3	6.453802156471183e-05	0.009662001624002636	0.0923634433711542	0.8979100169832784	1.0
2197	9	42	sa20	3	1	dorsal	3	3	2.4424497740687952e-05	0.008588863699589791	0.10146939152202258	0.889917320280647	1.0
2198	9	42	sa20	3	1	dorsal	3	3	7.827343194166755e-05	0.0181391962724196	0.03347888085861353	0.9483036494370252	1.0
2199	9	42	sa20	3	1	dorsal	3	3	0.00014023220797785733	0.020293445724212766	0.022166977001802427	0.957399345066007	1.0
2200	9	42	sa20	3	1	dorsal	3	3	0.00015076330322037128	0.01649220554374636	0.021249977212284086	0.9621070539407492	1.0
2201	9	42	sa20	3	1	dorsal	3	3	0.00032222035241167657	0.016023692874896883	0.02759400251147727	0.9560600842612141	1.0
2202	9	42	sa20	3	1	dorsal	3	3	0.00015581708279811173	0.017187791414097577	0.030805227895669664	0.9518511636074346	1.0
2203	9	42	sa20	3	1	dorsal	3	3	8.686495471000907e-05	0.0333839982099668	0.02733229265526254	0.9391968441800607	1.0
2204	9	42	sa20	3	1	dorsal	3	3	0.00025009726376121547	0.004227732473318142	0.08281708451306434	0.9127050857498563	1.0
2205	9	43	sa20	3	1	dorsal	0	0	0.9879586067070947	0.0013949488103181468	0.004146294243405328	0.006500150239181623	1.0
2206	9	43	sa20	3	1	dorsal	0	0	0.9839262984453131	0.0014895677364066403	0.003388879005418901	0.011195254812861133	1.0
2207	9	43	sa20	3	1	dorsal	0	0	0.9947798389663149	0.0009808430143264765	0.001599034767206935	0.002640283252151594	1.0
2208	9	43	sa20	3	1	dorsal	0	0	0.9978545616275426	0.0006028108988798032	0.0005928839672929638	0.0009497435062845776	1.0
2209	9	43	sa20	3	1	dorsal	0	0	0.9967610305183001	0.0006737040145526458	0.0011142657359646635	0.0014509997311825337	1.0
2210	9	43	sa20	3	1	dorsal	0	0	0.9968380665527792	0.00021636326638892228	0.0017074580729837658	0.001238112107848349	1.0
2211	9	43	sa20	3	1	dorsal	0	0	0.9958007759582238	0.00033751882979484745	0.0028993143621516638	0.0009623908498296168	1.0
2212	9	43	sa20	3	1	dorsal	0	0	0.9926135561193314	0.002080984725168993	0.004118160662665211	0.0011872984928342648	1.0
2213	9	43	sa20	3	1	dorsal	0	0	0.9818551997047406	0.006442557865129238	0.007661796756173226	0.004040445673956867	1.0
2214	9	43	sa20	3	1	dorsal	0	0	0.9129477343586956	0.03307664382437997	0.00307603351481204	0.050899588302112525	1.0
2215	9	43	sa20	3	1	dorsal	1	1	0.3550478240147371	0.6017891693511673	0.03182970843390821	0.011333298200187424	1.0
2216	9	43	sa20	3	1	dorsal	1	1	0.06772314201556211	0.9121249555520451	0.010623378706166217	0.009528523726226638	1.0
2217	9	43	sa20	3	1	dorsal	1	1	0.008019836647871124	0.9821948737877708	0.008270757554474855	0.0015145320098832523	1.0
2218	9	43	sa20	3	1	dorsal	1	1	0.0009765355796882653	0.9922915724778645	0.006080295131600059	0.0006515968108470175	1.0
2219	9	43	sa20	3	1	dorsal	1	1	3.944000829804181e-06	0.9922338768513077	0.007672541456203302	8.96376916590734e-05	1.0
2220	9	43	sa20	3	1	dorsal	1	1	1.6337037308156443e-06	0.9947115502242545	0.0052618259849989	2.4990087015684097e-05	1.0
2221	9	43	sa20	3	1	dorsal	1	1	4.7191026691686134e-07	0.9808026614978119	0.01916484464997602	3.2021941945104636e-05	1.0
2222	9	43	sa20	3	1	dorsal	1	1	4.787635982559666e-07	0.9415146746175004	0.05844295229405217	4.18943248492908e-05	1.0
2223	9	43	sa20	3	1	dorsal	1	1	3.4735491537962544e-07	0.8721274771420894	0.12764386637936648	0.00022830912362871103	1.0
2224	9	43	sa20	3	1	dorsal	1	1	4.903592385381187e-07	0.7609932267463592	0.23796559904241024	0.001040683851992132	1.0
2225	9	43	sa20	3	1	dorsal	1	1	5.333557556299565e-07	0.6014512161363863	0.3980122369479131	0.0005360135599450321	1.0
2226	9	43	sa20	3	1	dorsal	1	2	2.435985206255085e-05	0.39322355229825195	0.6053592787504302	0.0013928090992553256	0.0
2227	9	43	sa20	3	1	dorsal	1	2	1.2885012412046005e-05	0.38683131842082197	0.6122249747253612	0.0009308218414046347	0.0
2228	9	43	sa20	3	1	dorsal	1	2	1.9024267281644062e-05	0.217627379095094	0.7809042098138417	0.001449386823782532	0.0
2229	9	43	sa20	3	1	dorsal	1	2	8.939712652065612e-05	0.16347188266711035	0.8215573065190348	0.01488141368733409	0.0
2230	9	43	sa20	3	1	dorsal	1	2	0.00015292445330861414	0.02742909551364012	0.9679219942622644	0.004495985770786867	0.0
2231	9	43	sa20	3	1	dorsal	2	2	0.00019595143967745315	0.008552795741517074	0.9836043745276327	0.007646878291172676	1.0
2232	9	43	sa20	3	1	dorsal	2	2	0.000124284596941166	0.019095075529780788	0.9771002587113718	0.0036803811619062535	1.0
2233	9	43	sa20	3	1	dorsal	2	2	0.00028585945111880243	0.03141268829621552	0.9474452189232593	0.020856233329406306	1.0
2234	9	43	sa20	3	1	dorsal	2	2	0.00012133776623046899	0.029562548737623782	0.8996345042838471	0.07068160921229864	1.0
2235	9	43	sa20	3	1	dorsal	2	2	0.0004041144852510636	0.009735501242511812	0.9488523862106899	0.041007998061547174	1.0
2236	9	43	sa20	3	1	dorsal	2	2	0.0003001469216469219	0.002230681548634864	0.9144523054156806	0.08301686611403768	1.0
2237	9	43	sa20	3	1	dorsal	2	2	0.000127382379936249	0.008258274855577945	0.5929555975998594	0.39865874516462657	1.0
2238	9	43	sa20	3	1	dorsal	2	2	0.00025181432382315096	0.0016124108355398505	0.5799127618819755	0.41822301295866154	1.0
2239	9	43	sa20	3	1	dorsal	2	2	8.680308644312131e-05	0.003834055844472474	0.6013743435586192	0.3947047975104652	1.0
2240	9	43	sa20	3	1	dorsal	2	3	0.002468396834533347	0.0006097262098590645	0.42061614550829174	0.5763057314473158	0.0
2241	9	43	sa20	3	1	dorsal	2	3	0.0017527937854123483	0.0007678992086782851	0.35308142772625806	0.6443978792796514	0.0
2242	9	43	sa20	3	1	dorsal	2	3	0.0007575724888679434	0.0010854225840256197	0.26390037663047317	0.7342566282966333	0.0
2243	9	43	sa20	3	1	dorsal	2	3	0.0015627525447915326	0.0017891177700440012	0.13142292116934137	0.8652252085158231	0.0
2244	9	43	sa20	3	1	dorsal	2	3	0.0008397208266994796	0.0009793237568400757	0.13959534752085964	0.8585856078956008	0.0
2245	9	43	sa20	3	1	dorsal	3	3	0.0003523665607791683	0.0023169738708196624	0.15433527098285166	0.8429953885855496	1.0
2246	9	43	sa20	3	1	dorsal	3	3	0.00018494812190406526	0.005493126993345098	0.10598445894010222	0.8883374659446486	1.0
2247	9	43	sa20	3	1	dorsal	3	3	0.0002487250464402208	0.009156356884532799	0.06092229336850353	0.9296726247005235	1.0
2248	9	43	sa20	3	1	dorsal	3	3	6.870759187741034e-05	0.013709024582035297	0.030613178980496765	0.9556090888455905	1.0
2249	9	43	sa20	3	1	dorsal	3	3	0.0002789925493740495	0.0011908380488644013	0.09999282978564387	0.8985373396161176	1.0
2250	9	43	sa20	3	1	dorsal	3	3	0.00015352766995035022	0.00922475350633415	0.06763596478956056	0.9229857540341548	1.0
2251	9	43	sa20	3	1	dorsal	3	3	0.00012055540828309551	0.004150190474628535	0.030090679939763967	0.9656385741773243	1.0
2252	9	43	sa20	3	1	dorsal	3	3	0.0006123289214808296	0.0030382795855894225	0.016993510132776272	0.9793558813601534	1.0
2253	9	43	sa20	3	1	dorsal	3	3	0.001073496627302622	0.0043550620650302406	0.014186984899326734	0.9803844564083403	1.0
2254	9	43	sa20	3	1	dorsal	3	3	0.002301770789955382	0.004655515098484976	0.01321877460446145	0.9798239395070981	1.0
2255	9	44	sa20	3	1	dorsal	0	0	0.9950662174576531	0.0008441077224161704	0.0007838146790277832	0.0033058601409029515	1.0
2256	9	44	sa20	3	1	dorsal	0	0	0.9968937653497388	0.0008141441781833378	0.00048198815767160947	0.001810102314406271	1.0
2257	9	44	sa20	3	1	dorsal	0	0	0.9980992393748847	0.00027986703920537245	0.0003779222083281557	0.0012429713775817398	1.0
2258	9	44	sa20	3	1	dorsal	0	0	0.9977571448511612	0.00019445218996162248	0.000663451124818709	0.001384951834058431	1.0
2259	9	44	sa20	3	1	dorsal	0	0	0.9986138365497504	0.000180092444849207	0.000450897242649761	0.0007551737627504887	1.0
2260	9	44	sa20	3	1	dorsal	0	0	0.9967107176790327	0.0015126817072417774	0.0013467151655314029	0.0004298854481937792	1.0
2261	9	44	sa20	3	1	dorsal	0	0	0.9963388564924176	0.0011579738347727595	0.002110457957471567	0.0003927117153378843	1.0
2262	9	44	sa20	3	1	dorsal	0	0	0.9820534868253747	0.008263069547157763	0.006477885521866923	0.003205558105600664	1.0
2263	9	44	sa20	3	1	dorsal	0	0	0.966798113754652	0.006088093093193234	0.024210457477510813	0.0029033356746439943	1.0
2264	9	44	sa20	3	1	dorsal	0	0	0.9375387325578568	0.029422625938643514	0.020985735920784485	0.012052905582715132	1.0
2265	9	44	sa20	3	1	dorsal	0	0	0.8195985555695675	0.11533561148392316	0.05740860848046356	0.007657224466045884	1.0
2266	9	44	sa20	3	1	dorsal	1	1	0.3160892819378152	0.6291581886006504	0.015492261715957164	0.039260267745577136	1.0
2267	9	44	sa20	3	1	dorsal	1	1	0.04429339284974949	0.8704977800334875	0.02323630859679211	0.06197251851997073	1.0
2268	9	44	sa20	3	1	dorsal	1	1	0.016127642696428798	0.949930018338943	0.008795981890916623	0.025146357073711583	1.0
2269	9	44	sa20	3	1	dorsal	1	1	0.0008276004373926718	0.9668231351244211	0.013070427056010353	0.01927883738217583	1.0
2270	9	44	sa20	3	1	dorsal	1	1	3.6371646182218446e-05	0.9667263510569488	0.024198272075190003	0.009039005221679114	1.0
2271	9	44	sa20	3	1	dorsal	1	1	2.571877342432046e-06	0.9788175994349764	0.019496552717377148	0.0016832759703041974	1.0
2272	9	44	sa20	3	1	dorsal	1	1	5.782754444080136e-07	0.9770646891522159	0.020406238042789304	0.0025284945295504123	1.0
2273	9	44	sa20	3	1	dorsal	1	1	4.3430660523454924e-07	0.8751173014122614	0.12320852470483093	0.0016737395763023843	1.0
2274	9	44	sa20	3	1	dorsal	1	1	1.2867966569920102e-07	0.839140948400146	0.15985609682435198	0.001002826095836366	1.0
2275	9	44	sa20	3	1	dorsal	1	1	6.459518494691524e-08	0.7236275591106369	0.27602588365898495	0.0003464926351931353	1.0
2276	9	44	sa20	3	1	dorsal	2	1	3.654545842919594e-08	0.613920895533674	0.3857099795477876	0.0003690883730800475	0.0
2277	9	44	sa20	3	1	dorsal	2	2	1.3480509577266472e-07	0.3844389143797029	0.6151775526817671	0.00038339813343420115	1.0
2278	9	44	sa20	3	1	dorsal	2	2	4.219155126662158e-07	0.4521279010002845	0.547739165071933	0.00013251201226979222	1.0
2279	9	44	sa20	3	1	dorsal	2	2	4.512395218858426e-06	0.20051277419598015	0.7991211001038698	0.0003616133049312476	1.0
2280	9	44	sa20	3	1	dorsal	2	2	4.651961492935451e-05	0.11274491679148398	0.8865507172881305	0.0006578463054561061	1.0
2281	9	44	sa20	3	1	dorsal	2	2	7.773128210889141e-05	0.025884947866814837	0.9727147927341152	0.0013225281169609903	1.0
2282	9	44	sa20	3	1	dorsal	2	2	0.0002929861057843814	0.029113936876386224	0.9673479617864154	0.003245115231413997	1.0
2283	9	44	sa20	3	1	dorsal	2	2	0.0005044544433084003	0.01156653775972593	0.9819621289433118	0.005966878853653824	1.0
2284	9	44	sa20	3	1	dorsal	2	2	0.00018310288483995316	0.014129552332561687	0.9796341748248427	0.006053169957755702	1.0
2285	9	44	sa20	3	1	dorsal	2	2	0.0003094590516839504	0.006340353129359454	0.955231880628925	0.0381183071900315	1.0
2286	9	44	sa20	3	1	dorsal	2	2	0.0008791286978210305	0.002133574167141402	0.9573486566639704	0.03963864047106729	1.0
2287	9	44	sa20	3	1	dorsal	2	2	0.0009132229653165488	0.012084912125351016	0.868009879190357	0.11899198571897537	1.0
2288	9	44	sa20	3	1	dorsal	2	2	0.0010892267615728907	0.0019804772883442213	0.6404406126653543	0.3564896832847285	1.0
2289	9	44	sa20	3	1	dorsal	3	3	0.0036088214775889106	0.001921633616660345	0.47779621177925813	0.5166733331264927	1.0
2290	9	44	sa20	3	1	dorsal	3	3	0.0018721424774165419	0.00811434670810333	0.4630745337970727	0.5269389770174074	1.0
2291	9	44	sa20	3	1	dorsal	3	3	7.338178030894428e-05	0.05454428371809552	0.4605633493425664	0.48481898515902927	1.0
2292	9	44	sa20	3	1	dorsal	3	3	0.0004998554197424534	0.004415660281371971	0.3497118348952516	0.6453726494036339	1.0
2293	9	44	sa20	3	1	dorsal	3	3	0.0007169249095431525	0.000791460310015598	0.2230329814948699	0.7754586332855715	1.0
2294	9	44	sa20	3	1	dorsal	3	3	0.00045539622913507723	0.003165124308053655	0.19929535601038006	0.7970841234524312	1.0
2295	9	44	sa20	3	1	dorsal	3	3	0.0010588758222803876	0.002247490776574507	0.10061173652576617	0.896081896875379	1.0
2296	9	44	sa20	3	1	dorsal	3	3	0.0004575382423058077	0.013844858250417069	0.10451575416864466	0.8811818493386324	1.0
2297	9	44	sa20	3	1	dorsal	3	3	0.001128495573572578	0.02228983902021902	0.07160771528942604	0.9049739501167823	1.0
2298	9	44	sa20	3	1	dorsal	3	3	0.0007695215861804539	0.03800621982393607	0.05348559438881632	0.9077386642010672	1.0
2299	9	44	sa20	3	1	dorsal	3	3	0.0008240010574016276	0.02009588462917809	0.04779208718331014	0.9312880271301102	1.0
2300	9	44	sa20	3	1	dorsal	3	3	0.001155405503446873	0.013919773854262192	0.04886434609807371	0.9360604745442174	1.0
2301	9	44	sa20	3	1	dorsal	3	3	0.0007202972890940915	0.023557631342777337	0.038390604996817033	0.9373314663713116	1.0
2302	9	44	sa20	3	1	dorsal	3	3	0.0008648248501261875	0.005934726955499266	0.09305735101864926	0.9001430971757253	1.0
2303	9	44	sa20	3	1	dorsal	3	3	0.0005616066950259653	0.004004444755017378	0.08621329843446535	0.9092206501154914	1.0
2304	9	44	sa20	3	1	dorsal	3	3	0.000989759544534941	0.005249998188223056	0.04685843567759491	0.9469018065896471	1.0
2305	9	45	sa20	3	1	volar	0	0	0.9931699447849822	6.630402992898219e-05	0.0036229668411298568	0.0031407843439589913	1.0
2306	9	45	sa20	3	1	volar	0	0	0.9900417637597314	9.518154818983993e-05	0.004386638314310535	0.005476416377768222	1.0
2307	9	45	sa20	3	1	volar	0	0	0.9905796394360461	0.0001064473710880481	0.0030596559519796714	0.006254257240886073	1.0
2308	9	45	sa20	3	1	volar	0	0	0.9945174233887837	0.00018776615117253447	0.0020547764621342036	0.0032400339979094498	1.0
2309	9	45	sa20	3	1	volar	0	0	0.9932967547524949	0.00014493612480643284	0.0021251624413913244	0.004433146681307238	1.0
2310	9	45	sa20	3	1	volar	0	0	0.9953453195901738	0.0003656160198772951	0.0012862678576788307	0.0030027965322700382	1.0
2311	9	45	sa20	3	1	volar	0	0	0.9963021143507583	0.0006442885317703148	0.001610147977513366	0.0014434491399579685	1.0
2312	9	45	sa20	3	1	volar	0	0	0.9933561613241588	0.004783591381953644	0.0012966383933598494	0.0005636089005276606	1.0
2313	9	45	sa20	3	1	volar	0	0	0.9651906331919566	0.03156882939363601	0.0030648087702344123	0.00017572864417299413	1.0
2314	9	45	sa20	3	1	volar	0	0	0.7708235082193572	0.22615758103134415	0.0029806816667429263	3.82290825558605e-05	1.0
2315	9	45	sa20	3	1	volar	0	0	0.6937862367301899	0.3023513774821531	0.00384851409900002	1.3871688657009803e-05	1.0
2316	9	45	sa20	3	1	volar	0	0	0.5669481534698766	0.4285714708759527	0.004451266930463022	2.9108723707902325e-05	1.0
2317	9	45	sa20	3	1	volar	0	1	0.39983777126516107	0.5939504069148239	0.006193957259620777	1.786456039425741e-05	0.0
2318	9	45	sa20	3	1	volar	1	1	0.21102035107949574	0.753933804417721	0.03503577445890177	1.0070043881431487e-05	1.0
2319	9	45	sa20	3	1	volar	1	1	0.015326833566213127	0.9250228207776751	0.05962623779718373	2.410785892809356e-05	1.0
2320	9	45	sa20	3	1	volar	1	1	0.010413885198950597	0.9472072785661079	0.04236475550532384	1.4080729617842181e-05	1.0
2321	9	45	sa20	3	1	volar	1	1	0.0011986141893381883	0.8957352522585307	0.10303975651172623	2.6377040404933192e-05	1.0
2322	9	45	sa20	3	1	volar	1	1	0.0003730889456464519	0.8506429507922149	0.14893181179879056	5.214846334824539e-05	1.0
2323	9	45	sa20	3	1	volar	1	1	0.0005574026231369471	0.8340337379450262	0.16525121004115265	0.00015764939068419376	1.0
2324	9	45	sa20	3	1	volar	1	1	0.00027072452346959565	0.8542129531206343	0.14537877640839902	0.00013754594749709723	1.0
2325	9	45	sa20	3	1	volar	1	1	0.0001923904700112762	0.8381455086383466	0.16137639114162705	0.0002857097500153035	1.0
2326	9	45	sa20	3	1	volar	1	1	0.00023393896685807133	0.7780568973899543	0.22153173290963793	0.0001774307335497436	1.0
2327	9	45	sa20	3	1	volar	1	1	0.00037748314137613385	0.6786425558839693	0.32047249211606554	0.0005074688585890797	1.0
2328	9	45	sa20	3	1	volar	1	1	5.614716946394044e-05	0.6360371919347542	0.3636547946360277	0.0002518662597541717	1.0
2329	9	45	sa20	3	1	volar	1	1	7.432935390249753e-05	0.6085800729859894	0.3912404881538918	0.00010510950621640934	1.0
2330	9	45	sa20	3	1	volar	2	2	0.00030591219287479587	0.4513112563566065	0.5477385166400344	0.0006443148104842422	1.0
2331	9	45	sa20	3	1	volar	2	2	0.0005041197627029957	0.31875911131191603	0.6797083054284964	0.0010284634968845403	1.0
2332	9	45	sa20	3	1	volar	2	2	0.0009558397043422053	0.19134330234607666	0.8060354388595805	0.0016654190900004808	1.0
2333	9	45	sa20	3	1	volar	2	2	0.0005323382436070558	0.2073154363931887	0.7909857189473817	0.0011665064158227045	1.0
2334	9	45	sa20	3	1	volar	2	2	0.0015574879777868285	0.3848113103067921	0.6122463001552396	0.001384901560181452	1.0
2335	9	45	sa20	3	1	volar	2	2	0.001239896545450543	0.13581430452404566	0.8622184149246026	0.0007273840059012981	1.0
2336	9	45	sa20	3	1	volar	2	2	0.002098130479054808	0.11804042562072384	0.8783978233534534	0.0014636205467678546	1.0
2337	9	45	sa20	3	1	volar	2	2	0.0013260616564194677	0.1053041774304321	0.8905355106881401	0.002834250225008271	1.0
2338	9	45	sa20	3	1	volar	2	2	0.0007770095874281598	0.06313028741666549	0.9345459230894481	0.001546779906458295	1.0
2339	9	45	sa20	3	1	volar	2	2	0.0002762607722710813	0.282108552581	0.7132406693700636	0.004374517276665317	1.0
2340	9	45	sa20	3	1	volar	2	2	0.000495287266903784	0.08787251060713858	0.9001994018168944	0.01143280030906325	1.0
2341	9	45	sa20	3	1	volar	2	2	0.0010538330693465347	0.057193042186006716	0.9328046358342413	0.008948488910405441	1.0
2342	9	45	sa20	3	1	volar	2	2	0.0008352395616737154	0.014552607578037672	0.9784855009660419	0.006126651894246721	1.0
2343	9	45	sa20	3	1	volar	2	2	0.0018481211198300997	0.005541802611902064	0.9377142344764594	0.054895841791808425	1.0
2344	9	45	sa20	3	1	volar	2	2	0.0012751307231291596	0.0021089505696995844	0.7740966384756521	0.22251928023151898	1.0
2345	9	45	sa20	3	1	volar	2	2	0.0012078808296819234	0.001526720281400118	0.8457507217475041	0.15151467714141398	1.0
2346	9	45	sa20	3	1	volar	2	2	0.0005367896056855254	0.0006980899303337014	0.7083414443780031	0.2904236760859777	1.0
2347	9	45	sa20	3	1	volar	3	2	0.00023459510455634797	0.0015447347612853857	0.639792505712244	0.3584281644219144	0.0
2348	9	45	sa20	3	1	volar	3	2	0.0002618959280597929	0.0033088167243372157	0.5562870827111386	0.44014220463646453	0.0
2349	9	45	sa20	3	1	volar	3	2	0.0031881733052550537	0.00527647941905624	0.7863009566537092	0.20523439062197932	0.0
2350	9	45	sa20	3	1	volar	3	3	0.000720858123725018	0.001859048869916695	0.42845141483732313	0.5689686781690352	1.0
2351	9	45	sa20	3	1	volar	3	3	0.0005717760662962382	0.0005839808768840512	0.32813458402862017	0.6707096590281995	1.0
2352	9	45	sa20	3	1	volar	3	3	0.0006046472601297218	0.0017722908746983066	0.4476703704781349	0.5499526913870371	1.0
2353	9	45	sa20	3	1	volar	3	3	0.0010227538326123538	0.0007664463318124491	0.4345621890645894	0.5636486107709857	1.0
2354	9	45	sa20	3	1	volar	3	3	0.0034613616546976984	0.0002584133969448006	0.14603980194096652	0.850240423007391	1.0
2355	9	46	sa20	3	1	volar	0	0	0.9785651295202299	7.37456484302482e-05	0.010054146992544413	0.011306977838795581	1.0
2356	9	46	sa20	3	1	volar	0	0	0.9813513363395636	8.041417056228704e-05	0.009794932520472567	0.008773316969401538	1.0
2357	9	46	sa20	3	1	volar	0	0	0.9876061035837068	6.110623652663662e-05	0.009445061506671749	0.0028877286730946646	1.0
2358	9	46	sa20	3	1	volar	0	0	0.9885101605738026	0.00010054970717816512	0.008509343366688219	0.002879946352331076	1.0
2359	9	46	sa20	3	1	volar	0	0	0.9861414584646727	9.503939833665402e-05	0.011862664730467511	0.0019008374065231316	1.0
2360	9	46	sa20	3	1	volar	0	0	0.9891277361075208	0.000138610712960711	0.009436186656790623	0.0012974665227278484	1.0
2361	9	46	sa20	3	1	volar	0	0	0.9873405493162827	0.0002852690215448856	0.011257796200554138	0.0011163854616183097	1.0
2362	9	46	sa20	3	1	volar	0	0	0.9931673836665181	0.00017376559954272914	0.00607816658926432	0.0005806841446749394	1.0
2363	9	46	sa20	3	1	volar	0	0	0.970838755483926	0.015740166120614702	0.013141715167551745	0.0002793632279076164	1.0
2364	9	46	sa20	3	1	volar	0	0	0.940566473810161	0.038809176219455	0.0204540748766493	0.00017027509373492	1.0
2365	9	46	sa20	3	1	volar	0	0	0.6799599175264185	0.2766177547014387	0.043399110477180494	2.3217294962465526e-05	1.0
2366	9	46	sa20	3	1	volar	0	0	0.573408615323933	0.38940908725199735	0.037140331288668726	4.1966135401027695e-05	1.0
2367	9	46	sa20	3	1	volar	0	0	0.7136354378669092	0.2589134781155239	0.027281261279002888	0.0001698227385639436	1.0
2368	9	46	sa20	3	1	volar	0	1	0.3174299735073362	0.6470271863205856	0.035456735038146905	8.610513393109453e-05	0.0
2369	9	46	sa20	3	1	volar	0	1	0.24624459332376616	0.7160005249653199	0.037522303368624776	0.00023257834228916066	0.0
2370	9	46	sa20	3	1	volar	0	1	0.030628264417636858	0.9425833088069481	0.026538593276614196	0.00024983349880073415	0.0
2371	9	46	sa20	3	1	volar	0	1	0.02045743168355279	0.9381604688077985	0.04119123811176208	0.0001908613968864512	0.0
2372	9	46	sa20	3	1	volar	1	1	0.0036327860819549795	0.9552889560699632	0.040853066406713955	0.00022519144136779596	1.0
2373	9	46	sa20	3	1	volar	1	1	0.0021409224907015033	0.9187368102378626	0.07904821718712533	7.405008431050763e-05	1.0
2374	9	46	sa20	3	1	volar	1	1	0.0005401159186320425	0.9063074001316284	0.09305346382345406	9.902012628542988e-05	1.0
2375	9	46	sa20	3	1	volar	1	1	0.0016861937196163983	0.7977716962396142	0.2001148055257903	0.0004273045149791481	1.0
2376	9	46	sa20	3	1	volar	1	1	0.0015632827929482392	0.7717893819279211	0.22597654283039167	0.0006707924487388235	1.0
2377	9	46	sa20	3	1	volar	1	1	0.000747698676442237	0.7478848691928615	0.25115516650188974	0.00021226562880644016	1.0
2378	9	46	sa20	3	1	volar	1	1	0.00022656500139853477	0.6893468987944663	0.31002049794341924	0.00040603826071588573	1.0
2379	9	46	sa20	3	1	volar	1	1	2.6243993423728434e-05	0.6263094709831217	0.373288852669702	0.0003754323537525239	1.0
2380	9	46	sa20	3	1	volar	2	1	5.763210604560281e-06	0.6434009450696487	0.3530701012514437	0.003523190468303083	0.0
2381	9	46	sa20	3	1	volar	2	2	1.0669650710341422e-05	0.4496625930267054	0.5308724527071783	0.019454284615406017	1.0
2382	9	46	sa20	3	1	volar	2	2	0.00024498809994477665	0.26143942076862087	0.7187954977678934	0.01952009336354097	1.0
2383	9	46	sa20	3	1	volar	2	2	0.000453889346761923	0.1434914640428089	0.8169369178194051	0.039117728791023855	1.0
2384	9	46	sa20	3	1	volar	2	2	0.00017872911141781313	0.09633444083043675	0.8944466764947846	0.00904015356336081	1.0
2385	9	46	sa20	3	1	volar	2	2	9.550263164528307e-05	0.04785292422626285	0.9350873025296698	0.016964270612422134	1.0
2386	9	46	sa20	3	1	volar	2	2	0.00012349594921371563	0.03032636535769688	0.9103645698222028	0.059185568870886635	1.0
2387	9	46	sa20	3	1	volar	2	2	3.419018493659039e-05	0.11536785115895172	0.8363990760558323	0.048198882600279505	1.0
2388	9	46	sa20	3	1	volar	2	2	6.58109551509298e-05	0.0017048892507182845	0.9402884164126805	0.0579408833814502	1.0
2389	9	46	sa20	3	1	volar	2	2	0.00015823381014995344	0.006103803740645866	0.8886954535827358	0.10504250886646838	1.0
2390	9	46	sa20	3	1	volar	3	2	3.892786782847319e-05	0.0026818473592741805	0.8686690330010136	0.1286101917718838	0.0
2391	9	46	sa20	3	1	volar	3	2	7.077895538959723e-05	0.0032589015793033087	0.6369423036954636	0.35972801576984353	0.0
2392	9	46	sa20	3	1	volar	3	2	0.0002976785749513882	0.002634150351067333	0.6650014109792611	0.3320667600947202	0.0
2393	9	46	sa20	3	1	volar	3	2	0.00011619060416552106	0.0016202766529030308	0.6232007155534368	0.37506281718949463	0.0
2394	9	46	sa20	3	1	volar	3	3	0.0001686302407835717	0.002267293851772973	0.4004669749804393	0.5970971009270042	1.0
2395	9	46	sa20	3	1	volar	3	3	0.000131171192210527	0.000594584779238351	0.4255733149838787	0.5737009290446724	1.0
2396	9	46	sa20	3	1	volar	3	3	0.0001597859630443741	0.0005928329555845419	0.4524611124309279	0.5467862686504432	1.0
2397	9	46	sa20	3	1	volar	3	3	0.00018794520597142445	0.0006103649392973442	0.4709192417616766	0.5282824480930547	1.0
2398	9	46	sa20	3	1	volar	3	3	4.735349199375123e-05	0.0008618347834609751	0.43699520687884935	0.5620956048456958	1.0
2399	9	46	sa20	3	1	volar	3	2	0.0005017877049516686	0.00030811405996274344	0.5977384033338069	0.40145169490127863	0.0
2400	9	46	sa20	3	1	volar	3	2	0.00035267749465934996	0.00025696480665957604	0.5169240616870128	0.4824662960116684	0.0
2401	9	46	sa20	3	1	volar	3	2	0.0005115368753224419	0.001754504339840089	0.6936605892513885	0.30407336953344893	0.0
2402	9	46	sa20	3	1	volar	3	3	0.0019094293646554454	0.0005362136478578991	0.4633854382253933	0.5341689187620933	1.0
2403	9	46	sa20	3	1	volar	3	3	0.004377686589772508	0.0008123743086900124	0.4433329361453165	0.551477002956221	1.0
2404	9	46	sa20	3	1	volar	3	3	0.0045213616595011314	0.0011951370793715597	0.28727850400875266	0.7070049972523746	1.0
2405	9	47	sa20	3	1	volar	0	0	0.9930238452123296	0.00015774828951111528	0.0026089315225813117	0.004209474975578076	1.0
2406	9	47	sa20	3	1	volar	0	0	0.9914595507359314	0.00015572671083214336	0.003768723618676781	0.004615998934559572	1.0
2407	9	47	sa20	3	1	volar	0	0	0.9919101489489001	0.00012232062829767114	0.006058213205123992	0.0019093172176782218	1.0
2408	9	47	sa20	3	1	volar	0	0	0.9933377269203545	0.00018298188865788543	0.004918631583416412	0.0015606596075713117	1.0
2409	9	47	sa20	3	1	volar	0	0	0.9939821378271764	0.00016650678291423767	0.0049791595970340155	0.0008721957928754926	1.0
2410	9	47	sa20	3	1	volar	0	0	0.9948388682386544	0.00034723088737015047	0.0044405749594589325	0.0003733259145164581	1.0
2411	9	47	sa20	3	1	volar	0	0	0.9936493826486827	0.000565252529206634	0.0054537496990275745	0.0003316151230829509	1.0
2412	9	47	sa20	3	1	volar	0	0	0.9915627269759171	0.0008058104065303946	0.007221748399781609	0.0004097142177709175	1.0
2413	9	47	sa20	3	1	volar	0	0	0.9725438093535179	0.018260754187722425	0.008881607504925594	0.00031382895383385347	1.0
2414	9	47	sa20	3	1	volar	0	0	0.9140707909065208	0.07369684946535934	0.012115262158769707	0.00011709746935009958	1.0
2415	9	47	sa20	3	1	volar	0	0	0.7043724064677418	0.2749117770217691	0.020659397603323026	5.6418907166019124e-05	1.0
2416	9	47	sa20	3	1	volar	0	1	0.3241986761647258	0.6517016348434287	0.02408718194942484	1.2507042420727705e-05	0.0
2417	9	47	sa20	3	1	volar	0	1	0.15864750631583674	0.8068009482755202	0.03451110642009651	4.043898854676541e-05	0.0
2418	9	47	sa20	3	1	volar	1	1	0.10525235514206603	0.8370941561645449	0.057624737619240925	2.8751074148093003e-05	1.0
2419	9	47	sa20	3	1	volar	1	1	0.018911240556908158	0.8479808750390526	0.1330508831981829	5.7001205856427104e-05	1.0
2420	9	47	sa20	3	1	volar	1	1	0.0126395335127018	0.8800012148051405	0.10726598692543789	9.32647567198525e-05	1.0
2421	9	47	sa20	3	1	volar	1	1	0.009844021543682826	0.9174285632459355	0.07268279184617243	4.462336420931288e-05	1.0
2422	9	47	sa20	3	1	volar	1	1	0.004524163636977427	0.8060200650243184	0.18937514504537273	8.062629333154644e-05	1.0
2423	9	47	sa20	3	1	volar	1	1	0.0006296674048935898	0.7285203011573541	0.27082938357514025	2.0647862611987256e-05	1.0
2424	9	47	sa20	3	1	volar	1	1	0.00046478384327369943	0.6532383083600032	0.3462629114156896	3.399638103335966e-05	1.0
2425	9	47	sa20	3	1	volar	1	1	0.0033110879528430084	0.6115227640652776	0.3851127881348271	5.335984705212608e-05	1.0
2426	9	47	sa20	3	1	volar	1	2	0.0006461483067698458	0.4716653246169498	0.5274456474161744	0.00024287966010602381	0.0
2427	9	47	sa20	3	1	volar	2	2	0.0018793291238486905	0.30947456118794775	0.6883753687240601	0.0002707409641434209	1.0
2428	9	47	sa20	3	1	volar	2	2	0.0012000500609106262	0.26916925499449335	0.7294806997319101	0.00014999521268603357	1.0
2429	9	47	sa20	3	1	volar	2	2	0.0008820088696305852	0.3067542300348084	0.6918229805241384	0.0005407805714226825	1.0
2430	9	47	sa20	3	1	volar	2	2	0.003849791707612104	0.27077087543165823	0.7234125505907938	0.0019667822699359684	1.0
2431	9	47	sa20	3	1	volar	2	2	0.00566957926699212	0.12271193801829801	0.869986105339904	0.0016323773748058736	1.0
2432	9	47	sa20	3	1	volar	2	2	0.005742610619756695	0.0359447993101738	0.9563503162848088	0.0019622737852606764	1.0
2433	9	47	sa20	3	1	volar	2	2	0.004025219498366106	0.041157344667259246	0.9495588451927851	0.0052585906415895285	1.0
2434	9	47	sa20	3	1	volar	2	2	0.003993651241510908	0.026167288507041083	0.9526479112793441	0.017191148972103956	1.0
2435	9	47	sa20	3	1	volar	2	2	0.0035023616466306642	0.04429032099003127	0.9370292448638413	0.015178072499496794	1.0
2436	9	47	sa20	3	1	volar	2	2	0.0021002731788048326	0.03347937368234117	0.9232182346096259	0.04120211852922819	1.0
2437	9	47	sa20	3	1	volar	2	2	0.0031265619996009375	0.08757356903228211	0.881642648355537	0.027657220612579952	1.0
2438	9	47	sa20	3	1	volar	3	2	0.001367434274509074	0.058623135571593814	0.8564643696949052	0.08354506045899195	0.0
2439	9	47	sa20	3	1	volar	3	2	0.0002927670962185948	0.033056410288992116	0.833026314060377	0.1336245085544123	0.0
2440	9	47	sa20	3	1	volar	3	2	0.0010159119551785246	0.008311935203854842	0.7642255460188242	0.2264466068221425	0.0
2441	9	47	sa20	3	1	volar	3	2	0.0022131509702365856	0.028493623554671884	0.6996965219127488	0.2695967035623427	0.0
2442	9	47	sa20	3	1	volar	3	3	0.005502338613324631	0.00795242442340625	0.3651881450455284	0.6213570919177408	1.0
2443	9	47	sa20	3	1	volar	3	2	0.0036375671145206924	0.001884908903423768	0.5360245166442763	0.4584530073377792	0.0
2444	9	47	sa20	3	1	volar	3	2	0.002945706495406459	0.0021754406976359194	0.5889760625091168	0.40590279029784077	0.0
2445	9	47	sa20	3	1	volar	3	3	0.005234110868347706	0.0006707384213342819	0.4131352366535033	0.5809599140568146	1.0
2446	9	47	sa20	3	1	volar	3	3	0.0034442401041194976	0.00018540310926699053	0.45066314932332197	0.5457072074632915	1.0
2447	9	47	sa20	3	1	volar	3	3	0.0018965368417701485	0.000645861829907648	0.3653387896753413	0.6321188116529809	1.0
2448	9	47	sa20	3	1	volar	3	3	0.005786435714766147	0.0020343147969955205	0.42815528593965685	0.5640239635485814	1.0
2449	9	47	sa20	3	1	volar	3	3	0.0014406209614260897	0.005487711359326225	0.30687044413874687	0.6862012235405008	1.0
2450	9	47	sa20	3	1	volar	3	3	0.0017149589951841327	0.0005562233520157935	0.27334700465347817	0.724381812999322	1.0
2451	9	47	sa20	3	1	volar	3	3	0.00227389160992035	0.002522521750290196	0.2900130861771354	0.705190500462654	1.0
2452	9	47	sa20	3	1	volar	3	3	0.003776221205368568	0.0013806276895342855	0.31133207008288755	0.6835110810222097	1.0
2453	9	47	sa20	3	1	volar	3	3	0.012523791935464042	0.003637197663691023	0.17715024140909227	0.8066887689917527	1.0
2454	9	47	sa20	3	1	volar	3	3	0.005005612411540755	0.000832228757747323	0.1763884737364406	0.8177736850942713	1.0
3055	12	60	sa20	1	1	dorsal	0	0	0.9921837444605466	0.001782094172878849	0.0013266572545907517	0.004707504111983751	1.0
3056	12	60	sa20	1	1	dorsal	0	0	0.991379866840371	0.002846542954765674	0.0010681955997399917	0.00470539460512333	1.0
3057	12	60	sa20	1	1	dorsal	0	0	0.9959140186142896	0.0017903207993220567	0.001463459100598859	0.00083220148578958	1.0
3058	12	60	sa20	1	1	dorsal	0	0	0.9954177946285799	0.0015957842855458709	0.0018248352312067624	0.0011615858546674613	1.0
3059	12	60	sa20	1	1	dorsal	0	0	0.9952797548500935	0.0013582035752711425	0.0018796603253101924	0.0014823812493250893	1.0
3060	12	60	sa20	1	1	dorsal	0	0	0.9944778081237993	0.0011879390491963458	0.0035237714089520283	0.0008104814180524959	1.0
3061	12	60	sa20	1	1	dorsal	0	0	0.9847046262914065	0.004768313360525263	0.010392463174293726	0.00013459717377445248	1.0
3062	12	60	sa20	1	1	dorsal	0	0	0.9813783344803824	0.007533075852116491	0.010790866727818947	0.0002977229396820299	1.0
3063	12	60	sa20	1	1	dorsal	0	0	0.9604539105255009	0.03328322300677415	0.005779040029971465	0.0004838264377534116	1.0
3064	12	60	sa20	1	1	dorsal	0	0	0.9491607688956691	0.041095033894194895	0.009290517640507034	0.0004536795696289493	1.0
3065	12	60	sa20	1	1	dorsal	0	0	0.8463122872131412	0.14029389006268306	0.01301789812897416	0.0003759245952016419	1.0
3066	12	60	sa20	1	1	dorsal	0	1	0.4581700590084265	0.5241073776936913	0.01761463722022526	0.00010792607765691642	0.0
3067	12	60	sa20	1	1	dorsal	1	1	0.25933634131773187	0.7298782902030977	0.010529290985866614	0.0002560774933037703	1.0
3068	12	60	sa20	1	1	dorsal	1	1	0.041501177646500166	0.9121368443328853	0.044730640422286916	0.0016313375983275154	1.0
3069	12	60	sa20	1	1	dorsal	1	1	0.01363322972027687	0.9704402814018104	0.015268940028173777	0.0006575488497388804	1.0
3070	12	60	sa20	1	1	dorsal	1	1	0.0008161271018914802	0.9833983898632397	0.01502267821325841	0.0007628048216104938	1.0
3071	12	60	sa20	1	1	dorsal	1	1	0.0003393858766052198	0.9484171470922377	0.05098243273443417	0.00026103429672286866	1.0
3072	12	60	sa20	1	1	dorsal	1	1	1.973015326744648e-05	0.7571847576653109	0.24260007885908003	0.00019543332234161763	1.0
3073	12	60	sa20	1	1	dorsal	1	1	3.252877708358008e-05	0.6452799806348795	0.3544949644077255	0.0001925261803116509	1.0
3074	12	60	sa20	1	1	dorsal	1	2	5.390669079168119e-05	0.25921708657046666	0.7407038042171851	2.5202521556703347e-05	0.0
3075	12	60	sa20	1	1	dorsal	1	2	3.5259184846585876e-05	0.047852097977197174	0.951955411617951	0.0001572312200051595	0.0
3076	12	60	sa20	1	1	dorsal	1	2	5.6572209004500725e-05	0.09241395826068173	0.9073304228096553	0.0001990467206585534	0.0
3077	12	60	sa20	1	1	dorsal	1	2	0.001663140803875972	0.04273715835754006	0.9534194254515722	0.002180275387011677	0.0
3078	12	60	sa20	1	1	dorsal	2	2	0.0013380950682138739	0.016932462015574277	0.9778460455035711	0.003883397412640685	1.0
3079	12	60	sa20	1	1	dorsal	2	2	0.001020513651489865	0.04016386515410073	0.9542069507870362	0.004608670407373153	1.0
3080	12	60	sa20	1	1	dorsal	2	2	0.0018844377600708705	0.02054011632601622	0.967614631137921	0.009960814775991887	1.0
3081	12	60	sa20	1	1	dorsal	2	2	0.014057004792561676	0.0031396122693088074	0.9421256204623957	0.04067776247573379	1.0
3082	12	60	sa20	1	1	dorsal	2	2	0.015266323971971951	0.013286299414828085	0.9299309993816248	0.041516377231575176	1.0
3083	12	60	sa20	1	1	dorsal	2	2	0.004119775805078844	0.007296788663696408	0.7729858751050604	0.21559756042616443	1.0
3084	12	60	sa20	1	1	dorsal	2	2	0.002069345754688436	0.014370836774888901	0.9292491240821539	0.0543106933882688	1.0
3085	12	60	sa20	1	1	dorsal	2	2	0.0022732407727558902	0.07456467581741234	0.8412738855597311	0.08188819785010061	1.0
3086	12	60	sa20	1	1	dorsal	3	2	0.0008917232764520828	0.20253523025705533	0.6468607247396952	0.14971232172679733	0.0
3087	12	60	sa20	1	1	dorsal	3	3	0.0015196893860139546	0.03270744877278725	0.4584817378914355	0.5072911239497633	1.0
3088	12	60	sa20	1	1	dorsal	3	3	0.00015954937986944757	0.11091269198200852	0.38316006947674586	0.5057676891613763	1.0
3089	12	60	sa20	1	1	dorsal	3	3	0.0003715088347954624	0.05247615006783364	0.257613560041221	0.68953878105615	1.0
3090	12	60	sa20	1	1	dorsal	3	3	0.0001976927466964996	0.026052981634451557	0.24451059403829775	0.7292387315805543	1.0
3091	12	60	sa20	1	1	dorsal	3	3	0.00026468014466940226	0.032339182902795374	0.11958587078998786	0.8478102661625474	1.0
3092	12	60	sa20	1	1	dorsal	3	3	3.651429909137295e-05	0.12422454656118483	0.08879330511940682	0.786945634020317	1.0
3093	12	60	sa20	1	1	dorsal	3	3	0.00011263409256735465	0.08376785729130001	0.05884295956422839	0.8572765490519043	1.0
3094	12	60	sa20	1	1	dorsal	3	3	0.00029591457842697167	0.07866209755149846	0.03127143499075556	0.8897705528793189	1.0
3095	12	60	sa20	1	1	dorsal	3	3	0.0006450223540092618	0.07572081793453626	0.017955859512352946	0.9056783001991014	1.0
3096	12	60	sa20	1	1	dorsal	3	3	0.00017704428200399007	0.19042737074434682	0.014027841798508302	0.7953677431751408	1.0
3097	12	60	sa20	1	1	dorsal	3	3	9.14119601961878e-05	0.09516073087924616	0.021944310484795903	0.8828035466757618	1.0
3098	12	60	sa20	1	1	dorsal	3	3	0.0001293885367925609	0.06117630474828744	0.024148892597807888	0.914545414117112	1.0
3099	12	60	sa20	1	1	dorsal	3	3	0.0002148010809831121	0.054143026353265254	0.018381870611271115	0.9272603019544805	1.0
3100	12	60	sa20	1	1	dorsal	3	3	0.00031557956538552846	0.03062503537256265	0.02625170497150288	0.9428076800905489	1.0
3101	12	60	sa20	1	1	dorsal	3	3	0.0001504176992288121	0.011471229617463857	0.04178474083567872	0.9465936118476286	1.0
3102	12	60	sa20	1	1	dorsal	3	3	0.00011200598128845578	0.033658872527822584	0.021169391799123315	0.9450597296917657	1.0
3103	12	60	sa20	1	1	dorsal	3	3	0.00021807370249749951	0.018337788598469042	0.013306867175872634	0.9681372705231607	1.0
3104	12	60	sa20	1	1	dorsal	3	3	0.0005971387460018545	0.008164558324377688	0.01580800763701976	0.9754302952926007	1.0
3105	12	61	sa20	1	1	dorsal	0	0	0.9978155506372777	0.0003639283082157803	0.000719239229721292	0.001101281824785361	1.0
3106	12	61	sa20	1	1	dorsal	0	0	0.998197630398688	0.00014537245292369744	0.0005951366503788798	0.0010618604980095004	1.0
3107	12	61	sa20	1	1	dorsal	0	0	0.997460203003238	0.00018548905441972868	0.0005541705898165274	0.0018001373525256238	1.0
3108	12	61	sa20	1	1	dorsal	0	0	0.9979743811736266	0.0001339576772192279	0.0005446523841246062	0.0013470087650294988	1.0
3109	12	61	sa20	1	1	dorsal	0	0	0.9966099585093314	0.0010711048836680804	0.0012919118503289812	0.0010270247566715528	1.0
3110	12	61	sa20	1	1	dorsal	0	0	0.9940439288387756	0.001167029886970776	0.004631785437912131	0.00015725583634151386	1.0
3111	12	61	sa20	1	1	dorsal	0	0	0.9866206723509109	0.0019152502041624516	0.011400769444205252	6.330800072126816e-05	1.0
3112	12	61	sa20	1	1	dorsal	0	0	0.9866914687128463	0.004726910476443249	0.008327795554171593	0.000253825256538889	1.0
3113	12	61	sa20	1	1	dorsal	0	0	0.9360644653789405	0.04940409312929097	0.014303509963671393	0.00022793152809719004	1.0
3114	12	61	sa20	1	1	dorsal	0	0	0.8179412052130143	0.14446041927975833	0.037514642822568306	8.373268465903936e-05	1.0
3115	12	61	sa20	1	1	dorsal	0	0	0.6579435515004431	0.28450805952047303	0.056726701743750114	0.0008216872353336123	1.0
3116	12	61	sa20	1	1	dorsal	1	1	0.23346403943818028	0.7106354393870234	0.053353593418272435	0.0025469277565236797	1.0
3117	12	61	sa20	1	1	dorsal	1	1	0.10752101607802325	0.8618914397789339	0.028238701315229143	0.0023488428278136534	1.0
3118	12	61	sa20	1	1	dorsal	1	1	0.0029394196146428977	0.9532780293841453	0.04153225359202197	0.0022502974091897017	1.0
3119	12	61	sa20	1	1	dorsal	1	1	0.00045681104975580034	0.9217812811972507	0.07669561240547254	0.0010662953475208837	1.0
3120	12	61	sa20	1	1	dorsal	1	1	5.262161697910011e-05	0.8935161068109513	0.10583782942189444	0.0005934421501750468	1.0
3121	12	61	sa20	1	1	dorsal	1	1	9.948456810041378e-05	0.7934315999154551	0.20598991954221735	0.0004789959742270869	1.0
3122	12	61	sa20	1	1	dorsal	1	1	0.00022185096959734151	0.7382751817924476	0.2608201715725499	0.0006827956654051757	1.0
3123	12	61	sa20	1	1	dorsal	1	2	0.0034059169687959898	0.3332885542176143	0.6603415071664561	0.0029640216471336603	0.0
3124	12	61	sa20	1	1	dorsal	1	2	0.002478353563977554	0.23650176840304568	0.7605262506006074	0.0004936274323693408	0.0
3125	12	61	sa20	1	1	dorsal	1	2	0.003800518816649267	0.09089020811734035	0.9042237383230207	0.0010855347429895327	0.0
3126	12	61	sa20	1	1	dorsal	2	2	0.001025178663259519	0.13916419051455187	0.8588840135422572	0.0009266172799313943	1.0
3127	12	61	sa20	1	1	dorsal	2	2	0.001426744662166024	0.05938888082188261	0.9377412853991408	0.0014430891168105366	1.0
3128	12	61	sa20	1	1	dorsal	2	2	0.0005802005435472813	0.05767633398471177	0.9367894984673916	0.004953967004349382	1.0
3129	12	61	sa20	1	1	dorsal	2	2	0.0009153075992151787	0.06006584436849417	0.9032674379090906	0.03575141012320015	1.0
3130	12	61	sa20	1	1	dorsal	2	2	0.00274206972989279	0.012507431085740203	0.9415664191600984	0.04318408002426871	1.0
3131	12	61	sa20	1	1	dorsal	2	2	0.0008631226541839164	0.012603007767190623	0.9604071949607059	0.026126674617919593	1.0
3132	12	61	sa20	1	1	dorsal	2	2	0.0012720243288570348	0.03347143028434596	0.8694112336340476	0.09584531175274935	1.0
3133	12	61	sa20	1	1	dorsal	2	2	0.0041697429641506314	0.0037460265066655866	0.6479808455055909	0.344103385023593	1.0
3134	12	61	sa20	1	1	dorsal	2	2	0.0011503378056813781	0.0023978387609287304	0.7452705177265969	0.2511813057067931	1.0
3135	12	61	sa20	1	1	dorsal	2	2	0.0005684669648650718	0.018298280610218612	0.7867711219517385	0.19436213047317785	1.0
3136	12	61	sa20	1	1	dorsal	2	3	0.002009328028923754	0.012044691392025053	0.4610206170902994	0.5249253634887517	0.0
3137	12	61	sa20	1	1	dorsal	3	3	0.0008029603322754467	0.01961716135169983	0.38762515833480876	0.591954719981216	1.0
3138	12	61	sa20	1	1	dorsal	3	3	0.0013863088249163784	0.0024398616774332156	0.32151517973491933	0.6746586497627312	1.0
3139	12	61	sa20	1	1	dorsal	3	3	0.0007232542421243053	0.00856388654246104	0.24455611519137974	0.7461567440240349	1.0
3140	12	61	sa20	1	1	dorsal	3	3	0.00023404170453810466	0.0234805533517274	0.378486794891555	0.5977986100521794	1.0
3141	12	61	sa20	1	1	dorsal	3	3	0.00042957849368346256	0.006975881813729793	0.29932710063629153	0.6932674390562952	1.0
3142	12	61	sa20	1	1	dorsal	3	3	0.00022617468349495572	0.010788679114064233	0.13834113165559941	0.8506440145468414	1.0
3143	12	61	sa20	1	1	dorsal	3	3	0.00017513275183491918	0.013611804222566101	0.06008545885603984	0.9261276041695591	1.0
3144	12	61	sa20	1	1	dorsal	3	3	0.00024855989965482956	0.010838553908901816	0.044580662158766264	0.9443322240326771	1.0
3145	12	61	sa20	1	1	dorsal	3	3	0.00018569271742131365	0.02316624593395107	0.046222124103375284	0.9304259372452524	1.0
3146	12	61	sa20	1	1	dorsal	3	3	0.00013825513536756286	0.04471672018596366	0.14011211054905784	0.815032914129611	1.0
3147	12	61	sa20	1	1	dorsal	3	3	0.00010079841205045417	0.013353039394967191	0.12077772081187177	0.8657684413811106	1.0
3148	12	61	sa20	1	1	dorsal	3	3	0.00042271725099111523	0.011916814517539957	0.10187718272704664	0.8857832855044222	1.0
3149	12	61	sa20	1	1	dorsal	3	3	0.0005284760272908799	0.0043864611092096495	0.07218234301385111	0.9229027198496483	1.0
3150	12	61	sa20	1	1	dorsal	3	3	0.0006297190691400044	0.00601498685828308	0.04490752767933358	0.9484477663932435	1.0
3151	12	61	sa20	1	1	dorsal	3	3	0.0022362658263547636	0.008420298783962906	0.052743870365180114	0.9365995650245023	1.0
3152	12	61	sa20	1	1	dorsal	3	3	0.003726593996394439	0.005395594879949805	0.046057750406615416	0.9448200607170404	1.0
3153	12	61	sa20	1	1	dorsal	3	3	0.0017749451907348433	0.002443313875151377	0.031107112392972407	0.9646746285411413	1.0
3154	12	61	sa20	1	1	dorsal	3	3	0.0015545307015307438	0.0035035300799683452	0.03257493558578199	0.962367003632719	1.0
3155	12	62	sa20	1	1	dorsal	0	0	0.9976099873364868	0.0022889631523933516	4.279531334491301e-05	5.825419777494027e-05	1.0
3156	12	62	sa20	1	1	dorsal	0	0	0.9978417465338385	0.0015859096559055718	0.00035427601773606814	0.00021806779251992814	1.0
3157	12	62	sa20	1	1	dorsal	0	0	0.9973831184083841	0.0010607190722616577	0.0003936694920634261	0.0011624930272908906	1.0
3158	12	62	sa20	1	1	dorsal	0	0	0.9971895370699774	0.0006295382750790402	0.0018075111059420194	0.00037341354900146425	1.0
3159	12	62	sa20	1	1	dorsal	0	0	0.9932692735527165	0.0002895589852869468	0.006102026834063827	0.0003391406279328014	1.0
3160	12	62	sa20	1	1	dorsal	0	0	0.9887747358451922	0.0008712194231954934	0.010236137036765479	0.00011790769484704833	1.0
3161	12	62	sa20	1	1	dorsal	0	0	0.9706218174329266	0.016574794730374643	0.012601230804813847	0.0002021570318847523	1.0
3162	12	62	sa20	1	1	dorsal	0	0	0.910588358544662	0.06525735164096637	0.02404507901273581	0.00010921080163582123	1.0
3163	12	62	sa20	1	1	dorsal	0	0	0.791655020334319	0.1857768319001147	0.02242744233353647	0.0001407054320297953	1.0
3164	12	62	sa20	1	1	dorsal	0	0	0.5847158043525493	0.3937958143367845	0.02135214820902172	0.00013623310164455576	1.0
3165	12	62	sa20	1	1	dorsal	0	0	0.5324115915593567	0.4507907294371899	0.016724980484239156	7.269851921431735e-05	1.0
3166	12	62	sa20	1	1	dorsal	0	1	0.23514289476837416	0.7357393323394811	0.028685839592899703	0.0004319332992450688	0.0
3167	12	62	sa20	1	1	dorsal	1	1	0.04903019368171664	0.9181407993156093	0.032357475324170555	0.0004715316785034833	1.0
3168	12	62	sa20	1	1	dorsal	1	1	0.0055124388920425125	0.979548142013877	0.014719362393878842	0.00022005670020165628	1.0
3169	12	62	sa20	1	1	dorsal	1	1	0.0011119682750113172	0.9659784367252285	0.032680766065188493	0.00022882893457152034	1.0
3170	12	62	sa20	1	1	dorsal	1	1	7.885733824899473e-05	0.8912147710235833	0.10845011947234938	0.000256252165818499	1.0
3171	12	62	sa20	1	1	dorsal	1	1	7.026295038454825e-05	0.8376540161515602	0.16210787135214574	0.00016784954590934754	1.0
3172	12	62	sa20	1	1	dorsal	1	1	2.8367337177003757e-05	0.7751397743091178	0.22442081727572952	0.0004110410779756867	1.0
3173	12	62	sa20	1	1	dorsal	1	1	0.0001754334829773724	0.8177142906883058	0.18136692351660091	0.0007433523121159509	1.0
3174	12	62	sa20	1	1	dorsal	1	1	0.0005261774863600968	0.6709079783650606	0.3278462998855991	0.0007195442629802295	1.0
3175	12	62	sa20	1	1	dorsal	1	2	0.0005031163338848273	0.35686069992090885	0.6418617548828266	0.0007744288623797925	0.0
3176	12	62	sa20	1	1	dorsal	1	2	0.0007250064632253405	0.26568144628138307	0.7297478592704489	0.003845687984942492	0.0
3177	12	62	sa20	1	1	dorsal	1	2	0.0006641392492133688	0.271842057531068	0.7096934388995522	0.017800364320166476	0.0
3178	12	62	sa20	1	1	dorsal	2	2	0.0031468351087679224	0.038040327493128155	0.9295953368446507	0.029217500553453308	1.0
3179	12	62	sa20	1	1	dorsal	2	2	0.002217348427056915	0.038376389537354935	0.9384461735493276	0.020960088486260752	1.0
3180	12	62	sa20	1	1	dorsal	2	2	0.002542939122811426	0.027530600605217885	0.9568857933906023	0.013040666881368403	1.0
3181	12	62	sa20	1	1	dorsal	2	2	0.005832859297391527	0.05143237790516656	0.8846785976333759	0.058056165164066094	1.0
3182	12	62	sa20	1	1	dorsal	2	2	0.0028455979454814007	0.02497075806535786	0.9332824180272232	0.038901225961937465	1.0
3183	12	62	sa20	1	1	dorsal	2	2	0.0018636232803710085	0.00190329734578053	0.7801593718282004	0.21607370754564822	1.0
3184	12	62	sa20	1	1	dorsal	2	2	0.003423560538490611	0.0023801648472366725	0.6532142116438747	0.3409820629703979	1.0
3185	12	62	sa20	1	1	dorsal	3	3	0.0006465886607110884	0.011021305381178494	0.45483418441070805	0.5334979215474024	1.0
3186	12	62	sa20	1	1	dorsal	3	3	0.00030163346293837117	0.010936786691646147	0.3066996198435955	0.6820619600018201	1.0
3187	12	62	sa20	1	1	dorsal	3	3	0.0008265882570112859	0.013675173319283251	0.20711034419299731	0.7783878942307081	1.0
3188	12	62	sa20	1	1	dorsal	3	3	0.0002756923292419706	0.014069984118805265	0.18869028877010607	0.7969640347818466	1.0
3189	12	62	sa20	1	1	dorsal	3	3	0.0003561302105843224	0.022893033760849897	0.13475012156255828	0.8420007144660075	1.0
3190	12	62	sa20	1	1	dorsal	3	3	0.00014452034720907473	0.05091810856069239	0.07265082035327552	0.8762865507388229	1.0
3191	12	62	sa20	1	1	dorsal	3	3	0.00012811352442846957	0.04097959560491669	0.09931563300300367	0.8595766578676511	1.0
3192	12	62	sa20	1	1	dorsal	3	3	0.00024810708066695983	0.028929051633637227	0.14613664196295736	0.8246861993227385	1.0
3193	12	62	sa20	1	1	dorsal	3	3	0.00013077724630293963	0.01001113463943835	0.1846189610462374	0.8052391270680213	1.0
3194	12	62	sa20	1	1	dorsal	3	3	5.964448215863034e-05	0.021564105178848113	0.15386443389347834	0.8245118164455151	1.0
3195	12	62	sa20	1	1	dorsal	3	3	0.00018122880809171978	0.007242875694484923	0.10182521008174195	0.8907506854156814	1.0
3196	12	62	sa20	1	1	dorsal	3	3	0.0005683557815476255	0.002558651134513053	0.12093870837803725	0.8759342847059021	1.0
3197	12	62	sa20	1	1	dorsal	3	3	0.000811417724096935	0.002984866364961489	0.1560548486856068	0.8401488672253348	1.0
3198	12	62	sa20	1	1	dorsal	3	3	0.0007467419397838889	0.001874207285013764	0.17085413009322856	0.8265249206819738	1.0
3199	12	62	sa20	1	1	dorsal	3	3	0.00018835844987900258	0.0021641998327190095	0.2424430419921836	0.7552043997252184	1.0
3200	12	62	sa20	1	1	dorsal	3	3	0.00022346472217806205	0.000936104351704731	0.18035454830900552	0.8184858826171116	1.0
3201	12	62	sa20	1	1	dorsal	3	3	0.0006731532451368086	0.0015279247526905028	0.05494780179625273	0.94285112020592	1.0
3202	12	62	sa20	1	1	dorsal	3	3	0.001204873236026375	0.0021918238203393376	0.025505125872035805	0.9710981770715985	1.0
3203	12	62	sa20	1	1	dorsal	3	3	0.0007458196722351623	0.0024172982963436593	0.01591308800256337	0.9809237940288578	1.0
3204	12	62	sa20	1	1	dorsal	3	3	0.0011786609700629067	0.0014681151614702069	0.015773980793531914	0.981579243074935	1.0
3205	12	63	sa20	1	1	volar	0	0	0.9868026419645871	0.011458033376709458	0.0015879618366204276	0.0001513628220829915	1.0
3206	12	63	sa20	1	1	volar	0	0	0.9761807976694203	0.020358471621811317	0.0033825033527566098	7.822735601171954e-05	1.0
3207	12	63	sa20	1	1	volar	0	0	0.9909387856272018	0.006989620756805494	0.001975250422990315	9.634319300233134e-05	1.0
3208	12	63	sa20	1	1	volar	0	0	0.9945250284064692	0.0022499785206249977	0.0031386379626154887	8.635511029033925e-05	1.0
3209	12	63	sa20	1	1	volar	0	0	0.9901667910364677	0.0047877516383647775	0.004943506804045718	0.00010195052112175435	1.0
3210	12	63	sa20	1	1	volar	0	0	0.9868599947612894	0.006916832887952034	0.005933410388013406	0.00028976196274520813	1.0
3211	12	63	sa20	1	1	volar	0	0	0.9816461531248142	0.012766193313224886	0.005536386192628297	5.126736933257373e-05	1.0
3212	12	63	sa20	1	1	volar	0	0	0.982557733803668	0.015716626036428337	0.00165633763033278	6.930252957107751e-05	1.0
3213	12	63	sa20	1	1	volar	0	0	0.9709265687799554	0.023952595391853775	0.0050084478344086395	0.00011238799378216632	1.0
3214	12	63	sa20	1	1	volar	0	0	0.7885590264559849	0.209056977233004	0.0019960551736434053	0.0003879411373676588	1.0
3215	12	63	sa20	1	1	volar	0	0	0.7283152288326783	0.2704704798531478	0.0005857791331206123	0.0006285121810532782	1.0
3216	12	63	sa20	1	1	volar	1	0	0.5440620006466167	0.45479314451881736	0.0007439229724362997	0.0004009318621296532	0.0
3217	12	63	sa20	1	1	volar	1	1	0.3419719227902781	0.6548967559828159	0.0018830255136945491	0.0012482957132113435	1.0
3218	12	63	sa20	1	1	volar	1	1	0.022448082692275193	0.9731543855657755	0.004134781162627885	0.00026275057932143334	1.0
3219	12	63	sa20	1	1	volar	1	1	0.0010208776007868826	0.9893060981703432	0.009551101848901126	0.00012192237996875626	1.0
3220	12	63	sa20	1	1	volar	1	1	0.00038458977858614143	0.9802737581285818	0.01810978753471878	0.0012318645581133696	1.0
3221	12	63	sa20	1	1	volar	1	1	3.2722888467286676e-05	0.974551021805476	0.024858303687776112	0.0005579516182806062	1.0
3222	12	63	sa20	1	1	volar	1	1	4.770937840216902e-05	0.9601038555281652	0.03875894263126854	0.0010894924621641063	1.0
3223	12	63	sa20	1	1	volar	1	1	3.178421905954074e-05	0.9070755144739802	0.09199510483016198	0.0008975964767983425	1.0
3224	12	63	sa20	1	1	volar	1	1	5.1046731405900904e-05	0.7863455558957673	0.2120165449270554	0.0015868524457712738	1.0
3225	12	63	sa20	1	1	volar	1	1	1.6052175756236724e-05	0.6803076105710734	0.3187910867478721	0.000885250505298256	1.0
3226	12	63	sa20	1	1	volar	2	1	1.848620192154656e-05	0.5667108141518874	0.4326260664626156	0.0006446331835754284	0.0
3227	12	63	sa20	1	1	volar	2	2	0.0001682948225738976	0.45724645596550917	0.5372876357127132	0.005297613499203873	1.0
3228	12	63	sa20	1	1	volar	2	2	9.41586033731685e-05	0.2474161400297853	0.7471743780239164	0.005315323342925186	1.0
3229	12	63	sa20	1	1	volar	2	2	6.419403065385157e-05	0.13382003409334486	0.8557905092705708	0.010325262605430693	1.0
3230	12	63	sa20	1	1	volar	2	2	0.00011112085017922641	0.06444110197947032	0.9181251351115891	0.01732264205876124	1.0
3231	12	63	sa20	1	1	volar	2	2	0.0002680181637825548	0.028759309968526593	0.9277257191374444	0.0432469527302466	1.0
3232	12	63	sa20	1	1	volar	2	2	0.00044437295759135355	0.018137087051917963	0.9126707180668259	0.06874782192366484	1.0
3233	12	63	sa20	1	1	volar	2	2	0.004021384378011562	0.001239457266243038	0.6709379302689125	0.32380122808683304	1.0
3234	12	63	sa20	1	1	volar	2	2	0.00251019475346654	0.0018232243865088148	0.8200464605093398	0.17562012035068483	1.0
3235	12	63	sa20	1	1	volar	2	2	0.0008828872995676464	0.001637660878990017	0.744223933656992	0.2532555181644504	1.0
3236	12	63	sa20	1	1	volar	2	2	0.0011308055529277048	0.0009395108769201929	0.8706223810043661	0.12730730256578615	1.0
3237	12	63	sa20	1	1	volar	2	2	0.0007671583088402471	0.0043970394964752395	0.8673029271756746	0.1275328750190099	1.0
3238	12	63	sa20	1	1	volar	2	2	0.0012936443962380238	0.00186188371787067	0.785121860137445	0.21172261174844645	1.0
3239	12	63	sa20	1	1	volar	2	2	0.0005565539991800356	0.016016974193829327	0.7364247330557547	0.247001738751236	1.0
3240	12	63	sa20	1	1	volar	3	2	0.00015573582174960106	0.007602949656821459	0.6296731613264326	0.36256815319499636	0.0
3241	12	63	sa20	1	1	volar	3	3	0.005835803654502716	0.0046587726708263505	0.3343636313677594	0.6551417923069115	1.0
3242	12	63	sa20	1	1	volar	3	2	0.00030782488734447014	0.0015622167885501813	0.6038035602948333	0.39432639802927205	0.0
3243	12	63	sa20	1	1	volar	3	3	0.0006933033965301954	0.0012774912590743353	0.41264406927790864	0.5853851360664868	1.0
3244	12	63	sa20	1	1	volar	3	3	0.0010569033800856007	0.0011308888125417438	0.39912305562536565	0.5986891521820071	1.0
3245	12	63	sa20	1	1	volar	3	3	0.00011262535483123793	0.0028394139472151894	0.42010639196169136	0.5769415687362622	1.0
3246	12	63	sa20	1	1	volar	3	3	0.0003638007448883662	0.006267382626110453	0.26419178992085307	0.7291770267081481	1.0
3247	12	63	sa20	1	1	volar	3	3	0.00023090861149778176	0.007228956816158274	0.22589731509680258	0.7666428194755415	1.0
3248	12	63	sa20	1	1	volar	3	3	0.0003045546154559115	0.00792378230086183	0.10790066603450486	0.8838709970491775	1.0
3249	12	63	sa20	1	1	volar	3	3	0.0019487950314760378	0.0019482839197635683	0.13188009353330982	0.8642228275154507	1.0
3250	12	63	sa20	1	1	volar	3	3	0.0002805853324591324	0.0052031810858460216	0.11145243786872394	0.883063795712971	1.0
3251	12	63	sa20	1	1	volar	3	3	0.00013544824695801665	0.0045431850696178175	0.1486670475046187	0.8466543191788055	1.0
3252	12	63	sa20	1	1	volar	3	3	0.0006228931317764893	0.006382363324008998	0.08914242758452884	0.9038523159596857	1.0
3253	12	63	sa20	1	1	volar	3	3	0.0006361696551020082	0.004177721637605723	0.0846747538900689	0.9105113548172233	1.0
3254	12	63	sa20	1	1	volar	3	3	0.0005242007633803787	0.002437696814255728	0.04017173127025358	0.9568663711521103	1.0
3255	12	64	sa20	1	1	volar	0	0	0.9669032782910427	0.02935498070200471	0.0037405270699833316	1.2139369692080591e-06	1.0
3256	12	64	sa20	1	1	volar	0	0	0.9710972782325805	0.025372592044561576	0.0035284532102173444	1.6765126406429224e-06	1.0
3257	12	64	sa20	1	1	volar	0	0	0.9912736395602041	0.0039667394019166635	0.004753413583924757	6.207453954478077e-06	1.0
3258	12	64	sa20	1	1	volar	0	0	0.9844210867128633	0.008712027597083847	0.006861395601861665	5.490088191168736e-06	1.0
3259	12	64	sa20	1	1	volar	0	0	0.9952492214125195	0.003556529685288134	0.0011797362453281732	1.4512656864237164e-05	1.0
3260	12	64	sa20	1	1	volar	0	0	0.9898510054934181	0.008772021965262564	0.00135918212716455	1.779041415473855e-05	1.0
3261	12	64	sa20	1	1	volar	0	0	0.9903329535240646	0.009137309313388907	0.00048149984282800507	4.823731971835697e-05	1.0
3262	12	64	sa20	1	1	volar	0	0	0.9608390406733676	0.038653021494289425	0.000397645007097065	0.00011029282524570724	1.0
3263	12	64	sa20	1	1	volar	0	0	0.9743049195620415	0.025097352890148486	0.0005046960327894241	9.303151502081984e-05	1.0
3264	12	64	sa20	1	1	volar	0	0	0.9265581239692551	0.07174918666057711	0.0015725419415634349	0.00012014742860442715	1.0
3265	12	64	sa20	1	1	volar	0	0	0.6202181484910633	0.377770172227401	0.0018623560361900966	0.00014932324534565596	1.0
3266	12	64	sa20	1	1	volar	0	1	0.44677255387456233	0.5496433695782466	0.0035034551641325755	8.062138305846173e-05	0.0
3267	12	64	sa20	1	1	volar	0	1	0.1033948264000998	0.8845221344790545	0.012028079448104946	5.49596727406317e-05	0.0
3268	12	64	sa20	1	1	volar	1	1	0.03497747057055319	0.9231218518053622	0.04175055006663596	0.00015012755744862904	1.0
3269	12	64	sa20	1	1	volar	1	1	0.0008036993392922255	0.9297745679182419	0.06937273583621247	4.899690625360069e-05	1.0
3270	12	64	sa20	1	1	volar	1	1	0.00023359788772678484	0.9345948558504097	0.06514276065446709	2.8785607396462407e-05	1.0
3271	12	64	sa20	1	1	volar	1	1	0.00027728377428032786	0.8340973024445619	0.16560447497285835	2.0938808299326077e-05	1.0
3272	12	64	sa20	1	1	volar	1	1	0.00017552393146911074	0.7326669641406777	0.2670531199836774	0.00010439194417566128	1.0
3273	12	64	sa20	1	1	volar	1	1	0.00010725979661282815	0.6692020038557225	0.33035132871670597	0.00033940763095880616	1.0
3274	12	64	sa20	1	1	volar	1	2	0.00020469263118098565	0.42629190525158916	0.5730659076272916	0.00043749448993819946	0.0
3275	12	64	sa20	1	1	volar	2	2	0.0005557128696761942	0.2289323734147546	0.769649626233632	0.0008622874819372817	1.0
3276	12	64	sa20	1	1	volar	2	2	0.00039433427780864857	0.19913189397661374	0.7994070949035449	0.0010666768420327152	1.0
3277	12	64	sa20	1	1	volar	2	2	0.0012921383338134864	0.13833868270194827	0.8581082260736178	0.002260952890620578	1.0
3278	12	64	sa20	1	1	volar	2	2	0.0014142762425290493	0.14010412633137892	0.8558945507206485	0.002587046705443551	1.0
3279	12	64	sa20	1	1	volar	2	2	0.0008158980539949454	0.17954692633008992	0.8176644729895407	0.0019727026263745505	1.0
3280	12	64	sa20	1	1	volar	2	2	0.0010366781332587776	0.11710462918332624	0.8805640426584714	0.0012946500249435098	1.0
3281	12	64	sa20	1	1	volar	2	2	0.00257503933117372	0.04192925406100277	0.9510328980641012	0.004462808543722426	1.0
3282	12	64	sa20	1	1	volar	2	2	0.004833047525911382	0.017492947754854826	0.973003389003448	0.004670615715785743	1.0
3283	12	64	sa20	1	1	volar	2	2	0.009372137868901271	0.0014547597220522395	0.978023892650111	0.011149209758935456	1.0
3284	12	64	sa20	1	1	volar	2	2	0.014532077092557714	0.0010610683145326743	0.9435892780861544	0.040817576506755084	1.0
3285	12	64	sa20	1	1	volar	2	2	0.009658768807156212	0.00490446109873543	0.9570903248772158	0.02834644521689263	1.0
3286	12	64	sa20	1	1	volar	2	2	0.00456902900491128	0.009785849972441923	0.918535047111326	0.06711007391132084	1.0
3287	12	64	sa20	1	1	volar	2	2	0.003313629105589651	0.003938239307624993	0.7462618194799582	0.2464863121068271	1.0
3288	12	64	sa20	1	1	volar	2	2	0.003202673227243352	0.003095257376999889	0.6980443859811242	0.2956576834146325	1.0
3289	12	64	sa20	1	1	volar	3	2	0.002238811845560965	0.004589656439594647	0.5248283921208501	0.46834313959399415	0.0
3290	12	64	sa20	1	1	volar	3	2	0.005305570371403824	0.0028154700520751108	0.4994414964672086	0.4924374631093125	0.0
3291	12	64	sa20	1	1	volar	3	2	0.0007499441832169261	0.003564936995623648	0.7600679390810814	0.23561717974007798	0.0
3292	12	64	sa20	1	1	volar	3	3	0.0012852337937428607	0.005874559116172715	0.46894373406577805	0.5238964730243065	1.0
3293	12	64	sa20	1	1	volar	3	3	0.004249802506968274	0.0023652547848714055	0.31215811882984584	0.6812268238783146	1.0
3294	12	64	sa20	1	1	volar	3	3	0.0030535895314262114	0.0018514950033934737	0.29437050822550265	0.7007244072396778	1.0
3295	12	64	sa20	1	1	volar	3	3	0.0020571143755246765	0.007694642878733285	0.2349845398763648	0.7552637028693773	1.0
3296	12	64	sa20	1	1	volar	3	3	0.00309862552030588	0.019081634809152943	0.1689143801829916	0.8089053594875497	1.0
3297	12	64	sa20	1	1	volar	3	3	0.0016115842886720785	0.010841718506559787	0.19065622175887345	0.7968904754458948	1.0
3298	12	64	sa20	1	1	volar	3	3	0.0038311645389016943	0.003093873275092509	0.17610597856765933	0.8169689836183465	1.0
3299	12	64	sa20	1	1	volar	3	3	0.004389439084856418	0.0012828915281908394	0.14819380224516	0.8461338671417927	1.0
3300	12	64	sa20	1	1	volar	3	3	0.0034987134852758187	0.0011230954188389322	0.1674074625014871	0.8279707285943981	1.0
3301	12	64	sa20	1	1	volar	3	3	0.0037894360479673135	0.0009751922859160611	0.08440294864834288	0.9108324230177737	1.0
3302	12	64	sa20	1	1	volar	3	3	0.00474116600050133	9.8548514813435e-05	0.1118478559023181	0.8833124295823671	1.0
3303	12	64	sa20	1	1	volar	3	3	0.0014542269339770045	0.0012043273759965061	0.09218100570512891	0.9051604399848976	1.0
3304	12	64	sa20	1	1	volar	3	3	0.0018469451280972416	0.0005545181222658695	0.08194209811238716	0.9156564386372497	1.0
3305	12	65	sa20	1	1	volar	0	0	0.9801653664072271	0.0018252583403972587	0.017978385636638533	3.0989615737088904e-05	1.0
3306	12	65	sa20	1	1	volar	0	0	0.9799916094954183	0.000746559919403366	0.019227585066582703	3.4245518595576064e-05	1.0
3307	12	65	sa20	1	1	volar	0	0	0.9882526189129253	0.000313799969080987	0.011419043243123771	1.45378748700857e-05	1.0
3308	12	65	sa20	1	1	volar	0	0	0.9866937575349733	0.0010235633570109433	0.012223746811158112	5.893229685754221e-05	1.0
3309	12	65	sa20	1	1	volar	0	0	0.9801081415225277	0.0023711056874603322	0.01744986726395707	7.088552605482302e-05	1.0
3310	12	65	sa20	1	1	volar	0	0	0.9570591023051565	0.02022133880095014	0.022690177949807298	2.9380944086198263e-05	1.0
3311	12	65	sa20	1	1	volar	0	0	0.9384027149474119	0.034782522337173605	0.0266314103316018	0.00018335238381269724	1.0
3312	12	65	sa20	1	1	volar	0	0	0.9041834565276429	0.05558502251555894	0.040001365744486254	0.00023015521231192106	1.0
3313	12	65	sa20	1	1	volar	0	0	0.8207260552983416	0.12041658116501829	0.05860084991116764	0.00025651362547252993	1.0
3314	12	65	sa20	1	1	volar	0	0	0.5891303200827552	0.38888037436338213	0.021613994270351766	0.000375311283510939	1.0
3315	12	65	sa20	1	1	volar	0	0	0.5715166899117452	0.3992028090367635	0.027911116799490692	0.0013693842520006738	1.0
3316	12	65	sa20	1	1	volar	0	1	0.37726931012845094	0.594714862836966	0.024266968310172762	0.003748858724410395	0.0
3317	12	65	sa20	1	1	volar	1	1	0.060201649114127245	0.8955006992597973	0.037558103298765626	0.006739548327309823	1.0
3318	12	65	sa20	1	1	volar	1	1	0.017921179691608443	0.8062861226795957	0.17306695229418828	0.0027257453346077047	1.0
3319	12	65	sa20	1	1	volar	1	1	0.005492382688825866	0.812699092502461	0.17783046155993534	0.003978063248777799	1.0
3320	12	65	sa20	1	1	volar	1	1	0.001400693135101889	0.7291688924634876	0.26900250818853666	0.00042790621287387205	1.0
3321	12	65	sa20	1	1	volar	1	1	0.00161641212485204	0.5938616284827987	0.4041093775030107	0.0004125818893385529	1.0
3322	12	65	sa20	1	1	volar	1	1	0.0007273338011093945	0.5677042707857651	0.4310063615834333	0.0005620338296920811	1.0
3323	12	65	sa20	1	1	volar	1	2	0.0021558136545307633	0.27222319631940856	0.725178728202936	0.0004422618231245961	0.0
3324	12	65	sa20	1	1	volar	1	2	0.002022932872571547	0.37991219119091363	0.6172258388914633	0.0008390370450516117	0.0
3325	12	65	sa20	1	1	volar	1	2	0.00135800669888279	0.2495945777858931	0.7483980768779366	0.0006493386372875692	0.0
3326	12	65	sa20	1	1	volar	1	2	0.006431295677928707	0.08303320144693864	0.9093997896049126	0.0011357132702200555	0.0
3327	12	65	sa20	1	1	volar	2	2	0.007199133912730829	0.03740721818605064	0.9439996742799759	0.011393973621242651	1.0
3328	12	65	sa20	1	1	volar	2	2	0.004679248128176536	0.019609689511760005	0.9562865318615803	0.019424530498483167	1.0
3329	12	65	sa20	1	1	volar	2	2	0.0032807637163205536	0.014030202976168875	0.9749358972105787	0.007753136096931931	1.0
3330	12	65	sa20	1	1	volar	2	2	0.004014428831578721	0.016416128950522142	0.9366503051622669	0.04291913705563214	1.0
3331	12	65	sa20	1	1	volar	2	2	0.0052239313135231755	0.007335230359446417	0.9437638608011373	0.04367697752589307	1.0
3332	12	65	sa20	1	1	volar	2	2	0.004421711542053488	0.010145775625423485	0.9564324156833812	0.029000097149141778	1.0
3333	12	65	sa20	1	1	volar	2	2	0.006536431123812628	0.004545537096573344	0.9698966534842937	0.019021378295320402	1.0
3334	12	65	sa20	1	1	volar	2	2	0.010954566333305776	0.006561997762164488	0.8299832567657333	0.15250017913879654	1.0
3335	12	65	sa20	1	1	volar	2	2	0.021429104935567062	0.005876761126421976	0.6914515441182707	0.28124258981974015	1.0
3336	12	65	sa20	1	1	volar	2	2	0.006234486307669537	0.011786229668481127	0.6686308945715095	0.3133483894523399	1.0
3337	12	65	sa20	1	1	volar	2	2	0.0034784956667685265	0.011517024524435794	0.5802240818851354	0.40478039792366033	1.0
3338	12	65	sa20	1	1	volar	2	2	0.002768463106794513	0.0029344640908497976	0.5409869065955003	0.4533101662068553	1.0
3339	12	65	sa20	1	1	volar	2	3	0.001627991085108568	0.0013812788874282445	0.4429810058027388	0.5540097242247244	0.0
3340	12	65	sa20	1	1	volar	2	3	0.0020994742198851835	0.004636066468977534	0.40617694476106875	0.5870875145500685	0.0
3341	12	65	sa20	1	1	volar	3	3	0.0013346577564297224	0.0040948302463398424	0.35624904186821144	0.638321470129019	1.0
3342	12	65	sa20	1	1	volar	3	3	0.0003710669243806976	0.004131096363944013	0.41726542680758427	0.5782324099040911	1.0
3343	12	65	sa20	1	1	volar	3	3	0.0006861342491388474	0.0091269039775817	0.24737979007870817	0.7428071716945712	1.0
3344	12	65	sa20	1	1	volar	3	3	0.0031024885129728483	0.0029988732794980306	0.19189123857921955	0.8020073996283096	1.0
3345	12	65	sa20	1	1	volar	3	3	0.0011017152098918195	0.0026802048728981754	0.2398170530672582	0.7564010268499518	1.0
3346	12	65	sa20	1	1	volar	3	3	0.001320448445169748	0.002315618958280302	0.1489813712929476	0.8473825613036022	1.0
3347	12	65	sa20	1	1	volar	3	3	0.0010667367893811225	0.0034302426834389574	0.21780849821897652	0.7776945223082034	1.0
3348	12	65	sa20	1	1	volar	3	3	0.0007076838684840711	0.0030288731066924163	0.09011078672695423	0.9061526562978692	1.0
3349	12	65	sa20	1	1	volar	3	3	0.0015462508135992193	0.004569024339562471	0.10871183001114236	0.885172894835696	1.0
3350	12	65	sa20	1	1	volar	3	3	0.001251492392522581	0.004629478839566501	0.05081317548391305	0.943305853283998	1.0
3351	12	65	sa20	1	1	volar	3	3	0.0006574869183047342	0.0033795191890389877	0.04320827159849731	0.9527547222941589	1.0
3352	12	65	sa20	1	1	volar	3	3	0.000986273289853255	0.0008325959551277684	0.05766807009053482	0.9405130606644841	1.0
3353	12	65	sa20	1	1	volar	3	3	0.0025827249524610473	0.00247779302858555	0.05492258000823367	0.9400169020107197	1.0
3354	12	65	sa20	1	1	volar	3	3	0.0005620091734000212	0.002870783937896527	0.061687872950522894	0.9348793339381805	1.0
3555	14	70	sa20	2	1	dorsal	0	0	0.9898833866136658	7.817529310086613e-05	0.006434198750789964	0.0036042393424433744	1.0
3556	14	70	sa20	2	1	dorsal	0	0	0.98967975980688	8.930020947461506e-05	0.007762383111682629	0.002468556871962893	1.0
3557	14	70	sa20	2	1	dorsal	0	0	0.9647481674312736	0.00038967963316730573	0.030926545851295343	0.0039356070842637095	1.0
3558	14	70	sa20	2	1	dorsal	0	0	0.9537160571025571	0.0010113493758570726	0.04450105961033384	0.0007715339112520051	1.0
3559	14	70	sa20	2	1	dorsal	0	0	0.841758105342458	0.12085794198469302	0.03713672625529689	0.0002472264175521591	1.0
3560	14	70	sa20	2	1	dorsal	0	1	0.4361712082019397	0.44000372744250443	0.12354077416617422	0.00028429018938168896	0.0
3561	14	70	sa20	2	1	dorsal	0	0	0.7782803467018253	0.1766113216243326	0.04444585954172737	0.0006624721321146724	1.0
3562	14	70	sa20	2	1	dorsal	1	1	0.3671416448546793	0.6044509485659438	0.027410064620175315	0.0009973419592016082	1.0
3563	14	70	sa20	2	1	dorsal	1	1	0.16479816223371827	0.8176737491317907	0.017288345086271223	0.00023974354821976857	1.0
3564	14	70	sa20	2	1	dorsal	1	1	0.015763544600603356	0.9561513884700356	0.027259875161705	0.0008251917676561857	1.0
3565	14	70	sa20	2	1	dorsal	1	1	0.0029182040650793787	0.9603851701510587	0.03606659793929581	0.0006300278445658876	1.0
3566	14	70	sa20	2	1	dorsal	1	1	0.00010706773582118284	0.9766935324537255	0.022904859425369094	0.00029454038508432715	1.0
3567	14	70	sa20	2	1	dorsal	1	1	5.073877424892653e-05	0.9724272040195276	0.027203195187997	0.00031886201822636036	1.0
3568	14	70	sa20	2	1	dorsal	1	1	5.001104277591375e-05	0.9106194379936738	0.08923623460250586	9.431636104430464e-05	1.0
3569	14	70	sa20	2	1	dorsal	1	1	8.867282059705277e-05	0.9421111883260237	0.057786919092971	1.3219760408134468e-05	1.0
3570	14	70	sa20	2	1	dorsal	1	1	0.0002009842403661219	0.9461826084768603	0.05361016221970471	6.2450630689370344e-06	1.0
3571	14	70	sa20	2	1	dorsal	1	1	0.00011668401013685534	0.9049670386520847	0.09488898365492554	2.7293682852829837e-05	1.0
3572	14	70	sa20	2	1	dorsal	1	1	0.00016851613236468452	0.8681441260770693	0.13152876107260078	0.00015859671796533846	1.0
3573	14	70	sa20	2	1	dorsal	1	1	5.531737513474385e-05	0.8311134074248658	0.16848346988557894	0.00034780531442050647	1.0
3574	14	70	sa20	2	1	dorsal	1	1	0.00031621650527990496	0.6685283418905589	0.33089314382260887	0.00026229778155251117	1.0
3575	14	70	sa20	2	1	dorsal	2	2	0.0014750404104176965	0.39535689725964607	0.6029657848017348	0.0002022775282013848	1.0
3576	14	70	sa20	2	1	dorsal	2	2	0.008716601862470592	0.4586332502490853	0.53199410363862	0.000656044249824039	1.0
3577	14	70	sa20	2	1	dorsal	2	2	0.003013790230939496	0.2187225118360623	0.776934920329348	0.0013287776036500806	1.0
3578	14	70	sa20	2	1	dorsal	2	2	0.004780536962803631	0.2657323915109263	0.724543616878503	0.00494345464776699	1.0
3579	14	70	sa20	2	1	dorsal	2	2	0.0020334059228956664	0.024345671624185994	0.9563079104805352	0.01731301197238304	1.0
3580	14	70	sa20	2	1	dorsal	2	2	0.001987116335903451	0.12954734467531287	0.858506275362838	0.009959263625945798	1.0
3581	14	70	sa20	2	1	dorsal	2	2	0.0017473483073990608	0.08694193715977483	0.9036460516642316	0.007664662868594353	1.0
3582	14	70	sa20	2	1	dorsal	2	2	0.0030219605374617368	0.08020219946266201	0.8675176841652378	0.04925815583463841	1.0
3583	14	70	sa20	2	1	dorsal	2	2	0.0005777322888187477	0.16889991899607745	0.7532508662637398	0.07727148245136387	1.0
3584	14	70	sa20	2	1	dorsal	2	2	0.0008352114671865605	0.25788393404684906	0.6402660589388595	0.10101479554710499	1.0
3585	14	70	sa20	2	1	dorsal	2	2	0.0002582909803353102	0.09305835642209356	0.7515796602877045	0.15510369230986662	1.0
3586	14	70	sa20	2	1	dorsal	2	3	0.00040701272440518395	0.24657447585946132	0.3321197266187658	0.4208987847973676	0.0
3587	14	70	sa20	2	1	dorsal	2	3	0.0011092881565270523	0.07704889786924075	0.19591795662648734	0.7259238573477449	0.0
3588	14	70	sa20	2	1	dorsal	3	3	0.00043574915118846326	0.05943797878614013	0.18520370006357392	0.7549225719990975	1.0
3589	14	70	sa20	2	1	dorsal	3	3	0.00019276845519076245	0.17042842862389293	0.17812477144194105	0.6512540314789753	1.0
3590	14	70	sa20	2	1	dorsal	3	3	0.00022551775336825307	0.1646919497735025	0.11570100183409897	0.7193815306390303	1.0
3591	14	70	sa20	2	1	dorsal	3	3	0.0004209972559662783	0.10174493958821632	0.13830633141802687	0.7595277317377905	1.0
3592	14	70	sa20	2	1	dorsal	3	3	0.0010923878116980543	0.03324958882756974	0.10505201239915987	0.8606060109615724	1.0
3593	14	70	sa20	2	1	dorsal	3	3	0.001833770895427924	0.029122699265289004	0.14396311807415543	0.8250804117651277	1.0
3594	14	70	sa20	2	1	dorsal	3	3	0.0022214119104941757	0.04856616150522793	0.04977103417263115	0.8994413924116467	1.0
3595	14	70	sa20	2	1	dorsal	3	3	0.0004359571974384367	0.051333609578562395	0.10545523516006962	0.8427751980639295	1.0
3596	14	70	sa20	2	1	dorsal	3	3	0.0004951067547925628	0.10343259543790023	0.10978137002895126	0.786290927778356	1.0
3597	14	70	sa20	2	1	dorsal	3	3	0.0002826603570941653	0.07788356648181839	0.06906743614309538	0.8527663370179921	1.0
3598	14	70	sa20	2	1	dorsal	3	3	0.00024040971671811836	0.04899371886008296	0.06450350644647146	0.8862623649767274	1.0
3599	14	70	sa20	2	1	dorsal	3	3	0.00041043690125153263	0.04775938647408183	0.06118683570124726	0.8906433409234195	1.0
3600	14	70	sa20	2	1	dorsal	3	3	0.0007476672325141497	0.05918796000798625	0.10598721777044041	0.8340771549890592	1.0
3601	14	70	sa20	2	1	dorsal	3	3	0.000717270938033505	0.03184541706881854	0.09932425203439986	0.8681130599587481	1.0
3602	14	70	sa20	2	1	dorsal	3	3	0.000628655648242234	0.04740665320299972	0.05649849068236726	0.8954662004663908	1.0
3603	14	70	sa20	2	1	dorsal	3	3	0.0005873548573980227	0.010428341707332114	0.10690939251269292	0.8820749109225768	1.0
3604	14	70	sa20	2	1	dorsal	3	3	0.003156611761877016	0.0034574516054410383	0.04028200760574866	0.9531039290269333	1.0
3605	14	71	sa20	2	1	dorsal	0	0	0.9856111066093375	0.00012007877490523905	0.008545331856236347	0.005723482759521087	1.0
3606	14	71	sa20	2	1	dorsal	0	0	0.9865673957712345	0.0001236187677314074	0.009251969481625702	0.004057015979408269	1.0
3607	14	71	sa20	2	1	dorsal	0	0	0.9903097071913992	0.0003500259322176982	0.00812126313837006	0.001219003738013144	1.0
3608	14	71	sa20	2	1	dorsal	0	0	0.9868467324556573	0.00026329082611508157	0.011710780458473265	0.0011791962597543374	1.0
3609	14	71	sa20	2	1	dorsal	0	0	0.9895776653470407	7.91425232379628e-05	0.008579139088157273	0.0017640530415640818	1.0
3610	14	71	sa20	2	1	dorsal	0	0	0.9820802341857172	0.00043041625309942524	0.010628351662695087	0.00686099789848814	1.0
3611	14	71	sa20	2	1	dorsal	0	0	0.9841348834186133	0.0012216842561787674	0.01338335169656647	0.0012600806286413035	1.0
3612	14	71	sa20	2	1	dorsal	0	0	0.974761973067506	0.018369683425638314	0.00438067719412089	0.002487666312735035	1.0
3613	14	71	sa20	2	1	dorsal	1	0	0.8362173498344551	0.15864304110221716	0.003910471508461057	0.0012291375548667653	0.0
3614	14	71	sa20	2	1	dorsal	1	1	0.3576249136544615	0.636058817008258	0.00444344536522964	0.0018728239720509977	1.0
3615	14	71	sa20	2	1	dorsal	1	1	0.19957378189587938	0.7882430859999247	0.005233752960449756	0.006949379143746322	1.0
3616	14	71	sa20	2	1	dorsal	1	1	0.010701955668637204	0.9725769987129314	0.006931430623524042	0.009789614994907408	1.0
3617	14	71	sa20	2	1	dorsal	1	1	0.002799520416053912	0.9879257299039523	0.004496553445614537	0.00477819623437909	1.0
3618	14	71	sa20	2	1	dorsal	1	1	0.0004681242057902521	0.9894140971112032	0.00931791208143224	0.0007998666015743368	1.0
3619	14	71	sa20	2	1	dorsal	1	1	0.00011565155886816	0.986516216377931	0.012809468597982179	0.000558663465218706	1.0
3620	14	71	sa20	2	1	dorsal	1	1	2.5803985622776e-05	0.9604382334482291	0.03940507573831578	0.00013088682783227813	1.0
3621	14	71	sa20	2	1	dorsal	1	1	1.628901502615623e-05	0.9712968266228437	0.028600479182974484	8.640517915572469e-05	1.0
3622	14	71	sa20	2	1	dorsal	1	1	3.156538657372017e-05	0.9774217865711164	0.022389554058470613	0.00015709398383923105	1.0
3623	14	71	sa20	2	1	dorsal	1	1	2.0550445145566846e-05	0.8926204608179659	0.10717365367180406	0.00018533506508441506	1.0
3624	14	71	sa20	2	1	dorsal	1	1	1.2758405146274472e-05	0.7921259451641871	0.20784635471788895	1.4941712777567664e-05	1.0
3625	14	71	sa20	2	1	dorsal	1	1	4.597907178683444e-05	0.8801080270287849	0.1198370436997199	8.950199708331592e-06	1.0
3626	14	71	sa20	2	1	dorsal	1	1	0.0003954225632138918	0.6557101108257571	0.34389053340730147	3.933203727647463e-06	1.0
3627	14	71	sa20	2	1	dorsal	1	1	0.00018646170442289067	0.6648674564209752	0.33493977377047757	6.308104124267309e-06	1.0
3628	14	71	sa20	2	1	dorsal	2	2	8.019251912299013e-05	0.397756000306208	0.6021573639290301	6.443245638778244e-06	1.0
3629	14	71	sa20	2	1	dorsal	2	2	0.0012768737928056705	0.2614499119436858	0.7370899594470987	0.00018325481640989573	1.0
3630	14	71	sa20	2	1	dorsal	2	2	0.0034862144370210063	0.12067601094114187	0.8754590733407401	0.0003787012810968508	1.0
3631	14	71	sa20	2	1	dorsal	2	2	0.0038831535184657116	0.02567814427197871	0.9689378588828851	0.0015008433266704418	1.0
3632	14	71	sa20	2	1	dorsal	2	2	0.002615777191622162	0.04505705693218641	0.9514611557038452	0.0008660101723462307	1.0
3633	14	71	sa20	2	1	dorsal	2	2	0.0014009305079100993	0.09053367113823141	0.9076912557295961	0.0003741426242624138	1.0
3634	14	71	sa20	2	1	dorsal	2	2	0.002106367038708603	0.2460301029471629	0.751580893826827	0.00028263618730139006	1.0
3635	14	71	sa20	2	1	dorsal	2	2	0.0013129664439796597	0.27958036593317426	0.7158807571517813	0.0032259104710647014	1.0
3636	14	71	sa20	2	1	dorsal	2	2	0.0064658082441438275	0.13201283159010663	0.8535536050349777	0.007967755130771921	1.0
3637	14	71	sa20	2	1	dorsal	2	2	0.0016527588000280215	0.18303073775129877	0.7877578396711536	0.027558663777519546	1.0
3638	14	71	sa20	2	1	dorsal	3	2	0.0048050889222637765	0.18057824516204152	0.7214967544033961	0.0931199115122986	0.0
3639	14	71	sa20	2	1	dorsal	3	2	0.0017229613874731955	0.0738779485418547	0.6697370053152804	0.25466208475539187	0.0
3640	14	71	sa20	2	1	dorsal	3	2	0.0006344785933396197	0.08752457977677357	0.5334788559615197	0.3783620856683671	0.0
3641	14	71	sa20	2	1	dorsal	3	3	0.0021296839767943293	0.05745199766299479	0.3517506443924451	0.5886676739677656	1.0
3642	14	71	sa20	2	1	dorsal	3	3	0.00027222240909563505	0.09914103264104927	0.3754236101171768	0.5251631348326783	1.0
3643	14	71	sa20	2	1	dorsal	3	3	0.00014400332010723894	0.112098653071522	0.2937458271318021	0.5940115164765687	1.0
3644	14	71	sa20	2	1	dorsal	3	3	0.00033024862404228757	0.021167740628739405	0.2959114392905891	0.6825905714566292	1.0
3645	14	71	sa20	2	1	dorsal	3	3	0.00010747233759232844	0.11012370566350946	0.2990785772285502	0.5906902447703479	1.0
3646	14	71	sa20	2	1	dorsal	3	3	0.0006572743337981043	0.01662667410742849	0.17112797290478662	0.8115880786539869	1.0
3647	14	71	sa20	2	1	dorsal	3	3	0.000382777311372384	0.012528747242431105	0.13213201382753811	0.8549564616186583	1.0
3648	14	71	sa20	2	1	dorsal	3	3	0.0005015701976932454	0.04389466913193624	0.07657118291523958	0.879032577755131	1.0
3649	14	71	sa20	2	1	dorsal	3	3	0.00026671351521733664	0.04683690261427636	0.07189318862027451	0.8810031952502319	1.0
3650	14	71	sa20	2	1	dorsal	3	3	0.0003321934829138271	0.04301581655025724	0.032445990659458905	0.9242059993073701	1.0
3651	14	71	sa20	2	1	dorsal	3	3	0.0009373926751209703	0.027668657327080518	0.0477646572921465	0.9236292927056521	1.0
3652	14	71	sa20	2	1	dorsal	3	3	0.0004382343217122612	0.05738643013631945	0.04099804519960692	0.9011772903423614	1.0
3653	14	71	sa20	2	1	dorsal	3	3	0.0009448961126745388	0.039005487563277416	0.03424965940788095	0.925799956916167	1.0
3654	14	71	sa20	2	1	dorsal	3	3	0.0008425925803298796	0.006353194820362498	0.04318721012795924	0.9496170024713484	1.0
3655	14	72	sa20	2	1	volar	0	0	0.9934185014757345	6.648248700658606e-05	0.004032399913312796	0.002482616123946076	1.0
3656	14	72	sa20	2	1	volar	0	0	0.993174695116451	9.388817769686821e-05	0.004791730962074933	0.0019396857437771543	1.0
3657	14	72	sa20	2	1	volar	0	0	0.9932255332230987	0.00018199249927601941	0.004058793008900302	0.0025336812687248213	1.0
3658	14	72	sa20	2	1	volar	0	0	0.993730656133557	0.0012762503514804281	0.004332132517021825	0.0006609609979406813	1.0
3659	14	72	sa20	2	1	volar	0	0	0.9755318044330291	0.01419471440091824	0.009963688143420055	0.000309793022632444	1.0
3660	14	72	sa20	2	1	volar	0	0	0.8968057267197049	0.06424108156380777	0.03875198304245442	0.0002012086740330119	1.0
3661	14	72	sa20	2	1	volar	0	0	0.8762410097950514	0.08156243038905282	0.04207588643321441	0.00012067338268150217	1.0
3662	14	72	sa20	2	1	volar	0	0	0.8125818011989393	0.14927017331493947	0.03810526656057222	4.275892554910917e-05	1.0
3663	14	72	sa20	2	1	volar	0	1	0.17954226714784477	0.6987534372527999	0.12166856946866784	3.572613068752487e-05	0.0
3664	14	72	sa20	2	1	volar	0	1	0.19659812475341895	0.7049547629531624	0.09843701227326655	1.0100020152061557e-05	0.0
3665	14	72	sa20	2	1	volar	1	1	0.1607870576117173	0.7744122025824959	0.06474537971062291	5.536009516388156e-05	1.0
3666	14	72	sa20	2	1	volar	1	1	0.23196552300683573	0.6760174870427276	0.09190274586479723	0.00011424408563943624	1.0
3667	14	72	sa20	2	1	volar	1	1	0.08615987880370406	0.7777586765360909	0.1359567698882697	0.00012467477193525714	1.0
3668	14	72	sa20	2	1	volar	1	1	0.024374919079090004	0.6969095677797909	0.27867160963260423	4.390350851510876e-05	1.0
3669	14	72	sa20	2	1	volar	1	1	0.00242242263289139	0.7297259331644641	0.2678328794060321	1.8764796612346382e-05	1.0
3670	14	72	sa20	2	1	volar	1	1	0.003347236169363691	0.7213651659806662	0.27525106221066514	3.653563930482134e-05	1.0
3671	14	72	sa20	2	1	volar	1	1	0.0003051584604759095	0.5565445723459923	0.4431281853652767	2.208382825514025e-05	1.0
3672	14	72	sa20	2	1	volar	1	2	0.00021330922025913262	0.4803789708055436	0.5193699010436024	3.781893059490461e-05	0.0
3673	14	72	sa20	2	1	volar	1	1	1.6960328545032753e-05	0.5520653864716107	0.44784119683052864	7.645636931566049e-05	1.0
3674	14	72	sa20	2	1	volar	1	2	3.661358615651354e-05	0.42293388463554643	0.5766688785687795	0.0003606232095177004	0.0
3675	14	72	sa20	2	1	volar	1	2	0.00012883693575315146	0.2624185376506608	0.7371066512851736	0.0003459741284122672	0.0
3676	14	72	sa20	2	1	volar	1	2	8.58858337400522e-05	0.40945014037792976	0.5893432443369269	0.0011207294514032234	0.0
3677	14	72	sa20	2	1	volar	2	2	7.610575495203504e-05	0.38601489641174536	0.6130866129046367	0.0008223849286658684	1.0
3678	14	72	sa20	2	1	volar	2	2	1.1828967791490325e-05	0.16089002954189235	0.8353821457266735	0.0037159957636427993	1.0
3679	14	72	sa20	2	1	volar	2	2	8.793188775317579e-05	0.18397605383613455	0.79503730413435	0.020898710141762308	1.0
3680	14	72	sa20	2	1	volar	2	2	0.00023600120650024592	0.08893898506358722	0.885614741053601	0.025210272676311436	1.0
3681	14	72	sa20	2	1	volar	2	2	0.0009296197542801247	0.08664849779751034	0.8051734381528649	0.10724844429534462	1.0
3682	14	72	sa20	2	1	volar	2	2	0.00032653388723791313	0.027305920690191252	0.960304695716081	0.01206284970648989	1.0
3683	14	72	sa20	2	1	volar	2	2	0.0006913788120777263	0.00859982983374646	0.9754285885012867	0.01528020285288912	1.0
3684	14	72	sa20	2	1	volar	2	2	0.0006898775254169914	0.004803251815096445	0.9179899475616412	0.07651692309784536	1.0
3685	14	72	sa20	2	1	volar	2	2	0.0020760706702977285	0.029496344807544827	0.867420333705768	0.10100725081638942	1.0
3686	14	72	sa20	2	1	volar	2	2	0.0008999746428488256	0.03056137017872312	0.9400228502729199	0.02851580490550822	1.0
3687	14	72	sa20	2	1	volar	2	2	0.0004757635024250923	0.019712745584395404	0.9443665572453467	0.03544493366783293	1.0
3688	14	72	sa20	2	1	volar	2	2	0.0010157497741337491	0.011083520496845878	0.8438086467067175	0.14409208302230284	1.0
3689	14	72	sa20	2	1	volar	3	2	0.0001516774872447827	0.044397850058363636	0.693476506874769	0.2619739655796225	0.0
3690	14	72	sa20	2	1	volar	3	2	0.003670981091178612	0.015663163177845024	0.6533151266779824	0.32735072905299395	0.0
3691	14	72	sa20	2	1	volar	3	2	0.002106442221459513	0.025863424264812626	0.562682539140685	0.4093475943730429	0.0
3692	14	72	sa20	2	1	volar	3	2	0.0016790761357679328	0.0075434058123900385	0.4960155682693423	0.4947619497824997	0.0
3693	14	72	sa20	2	1	volar	3	2	0.0034368061351016652	0.016191927789051874	0.5739410476147007	0.4064302184611458	0.0
3694	14	72	sa20	2	1	volar	3	2	0.005649059883977515	0.009701318168737153	0.6169987637045314	0.36765085824275395	0.0
3695	14	72	sa20	2	1	volar	3	3	0.0032496458417094506	0.0016724449725012778	0.4886921071813144	0.5063858020044748	1.0
3696	14	72	sa20	2	1	volar	3	3	0.0023952674016445674	0.0006865195723149414	0.4461704841027637	0.5507477289232767	1.0
3697	14	72	sa20	2	1	volar	3	3	0.004783949924088681	0.0019735074321505577	0.3031905035136087	0.690052039130152	1.0
3698	14	72	sa20	2	1	volar	3	3	0.0006813239344339551	0.0030103439223572812	0.30408871376971824	0.6922196183734906	1.0
3699	14	72	sa20	2	1	volar	3	3	0.0007286569997355581	0.0024745743033065225	0.3517086775060996	0.6450880911908584	1.0
3700	14	72	sa20	2	1	volar	3	3	0.0010795671400222614	0.0009604930231563605	0.22969002038011455	0.7682699194567068	1.0
3701	14	72	sa20	2	1	volar	3	3	0.0018777620478542649	0.0010745138825372215	0.27451590991642266	0.7225318141531859	1.0
3702	14	72	sa20	2	1	volar	3	3	0.000921872470725302	0.0029691436569757	0.26523374186432475	0.7308752420079743	1.0
3703	14	72	sa20	2	1	volar	3	3	0.0022222127214505923	0.0007438297370210363	0.18198363380209726	0.8150503237394312	1.0
3704	14	72	sa20	2	1	volar	3	3	0.001190610840349658	0.0014864085661978725	0.13196301169915228	0.8653599688943003	1.0
3705	14	73	sa20	2	1	volar	0	0	0.9878876967329426	0.00034299281667028123	0.009407893661438365	0.0023614167889488046	1.0
3706	14	73	sa20	2	1	volar	0	0	0.9833397710499976	0.0008706946978516299	0.012346276891906854	0.003443257360243999	1.0
3707	14	73	sa20	2	1	volar	0	0	0.9819151506477569	0.0016959458187234568	0.01410703146896382	0.00228187206455586	1.0
3708	14	73	sa20	2	1	volar	0	0	0.9753849206756077	0.011373950366262441	0.012794968623607449	0.00044616033452232523	1.0
3709	14	73	sa20	2	1	volar	0	0	0.8575294200628643	0.09241004202704252	0.04983467100397224	0.0002258669061208546	1.0
3710	14	73	sa20	2	1	volar	0	0	0.5494333412257725	0.37436125850141544	0.07613598375504978	6.941651776218454e-05	1.0
3711	14	73	sa20	2	1	volar	0	0	0.7245862357936893	0.21228347760613436	0.0630875269344533	4.275966572310211e-05	1.0
3712	14	73	sa20	2	1	volar	0	0	0.5570568775529696	0.40934125541753025	0.03354063206009953	6.123496940078012e-05	1.0
3713	14	73	sa20	2	1	volar	0	1	0.30286165961953215	0.6719449349212819	0.02510741198391549	8.599347527024982e-05	0.0
3714	14	73	sa20	2	1	volar	0	1	0.12214164636809346	0.8277198909321847	0.05004846201767235	9.000068204951411e-05	0.0
3715	14	73	sa20	2	1	volar	1	1	0.025102608794967955	0.8828825804742233	0.09189124519763285	0.0001235655331759126	1.0
3716	14	73	sa20	2	1	volar	1	1	0.0046874524525382846	0.7845985991940938	0.21049329073163292	0.00022065762173503872	1.0
3717	14	73	sa20	2	1	volar	1	1	0.00023998824366795407	0.7648666415486557	0.2348607238440761	3.2646363600032467e-05	1.0
3718	14	73	sa20	2	1	volar	1	1	0.00045811164121849386	0.713081499089251	0.2864346224217975	2.5766847733174576e-05	1.0
3719	14	73	sa20	2	1	volar	1	1	0.0005721434702019019	0.8206294879562152	0.17876340568554394	3.49628880388133e-05	1.0
3720	14	73	sa20	2	1	volar	1	1	0.0003619517131124583	0.7352348126905979	0.2643701069118769	3.312868441284393e-05	1.0
3721	14	73	sa20	2	1	volar	1	1	0.0005094267517372625	0.6908256223558987	0.3086087698592408	5.6181033123229904e-05	1.0
3722	14	73	sa20	2	1	volar	1	1	0.0009775486859033464	0.5852922142358528	0.41370916498384824	2.1072094395770647e-05	1.0
3723	14	73	sa20	2	1	volar	1	1	0.0012108831541627386	0.5791530825084947	0.4194089495682779	0.0002270847690645619	1.0
3724	14	73	sa20	2	1	volar	1	2	0.0023416725283135357	0.4753045658770189	0.5219584237469854	0.000395337847682171	0.0
3725	14	73	sa20	2	1	volar	1	2	0.0025427014991700916	0.4451012699873899	0.5519903667040731	0.00036566180936690415	0.0
3726	14	73	sa20	2	1	volar	1	2	0.003408715295871795	0.1678383345126218	0.8275251767088586	0.001227773482647734	0.0
3727	14	73	sa20	2	1	volar	2	2	0.00443000482487189	0.04198463202101827	0.9504909197548488	0.003094443399261124	1.0
3728	14	73	sa20	2	1	volar	2	2	0.0020958004731314954	0.09044424659892565	0.9024947071808067	0.004965245747136195	1.0
3729	14	73	sa20	2	1	volar	2	2	0.0006473787459563466	0.020969331950164812	0.9497264109670404	0.02865687833683845	1.0
3730	14	73	sa20	2	1	volar	2	2	0.0018010699650053287	0.00820536807131137	0.9439899287343055	0.04600363322937776	1.0
3731	14	73	sa20	2	1	volar	2	2	0.0017578595708205376	0.013931573942317844	0.9516670729945287	0.03264349349233288	1.0
3732	14	73	sa20	2	1	volar	2	2	0.0015789699636029797	0.013039256496168935	0.9729745631186819	0.012407210421546116	1.0
3733	14	73	sa20	2	1	volar	2	2	0.0005252727943526072	0.007647572020289488	0.9574605725471913	0.03436658263816669	1.0
3734	14	73	sa20	2	1	volar	2	2	0.0011286542392109399	0.0484061672599956	0.9047307855529785	0.04573439294781496	1.0
3735	14	73	sa20	2	1	volar	2	2	0.0015717965195515737	0.01946246926981818	0.9139898489137517	0.06497588529687852	1.0
3736	14	73	sa20	2	1	volar	2	2	0.004147073766826582	0.03567552021678372	0.9137234489677352	0.046453957048654605	1.0
3737	14	73	sa20	2	1	volar	2	2	0.0011437116928713212	0.0029453330571701524	0.6583303392966484	0.3375806159533101	1.0
3738	14	73	sa20	2	1	volar	2	2	0.0016932798163956854	0.0023743960319561022	0.63634706815297	0.3595852559986781	1.0
3739	14	73	sa20	2	1	volar	2	2	0.0005267497491287601	0.006056439308498658	0.777135076934147	0.21628173400822562	1.0
3740	14	73	sa20	2	1	volar	2	2	0.001151984855547678	0.007422469318707572	0.6069414432011465	0.38448410262459815	1.0
3741	14	73	sa20	2	1	volar	2	2	0.0006519708797802383	0.004765069042432269	0.6253160922206007	0.36926686785718676	1.0
3742	14	73	sa20	2	1	volar	3	2	0.006713997726503587	0.0006676374272370245	0.5381275691756823	0.4544907956705772	0.0
3743	14	73	sa20	2	1	volar	3	3	0.004160764434908085	0.0004385816868191507	0.38404472494323194	0.6113559289350408	1.0
3744	14	73	sa20	2	1	volar	3	3	0.002905399464697919	0.0007295390315106371	0.33237380488289	0.6639912566209014	1.0
3745	14	73	sa20	2	1	volar	3	3	0.004312368870036184	0.0006986105353844827	0.4056051902658392	0.5893838303287402	1.0
3746	14	73	sa20	2	1	volar	3	3	0.010021203366572208	0.0029337811591604143	0.241400937138741	0.7456440783355264	1.0
3747	14	73	sa20	2	1	volar	3	3	0.005179485211698643	0.0011082731204975931	0.2634769209188288	0.730235320748975	1.0
3748	14	73	sa20	2	1	volar	3	3	0.002803989162225076	0.0015903574807004368	0.26045076267753736	0.7351548906795372	1.0
3749	14	73	sa20	2	1	volar	3	3	0.0032010745336281555	0.000707764978404186	0.24825431016701827	0.7478368503209494	1.0
3750	14	73	sa20	2	1	volar	3	3	0.0013813215541523098	0.0016055142850668574	0.18346845206822696	0.8135447120925537	1.0
3751	14	73	sa20	2	1	volar	3	3	0.00157293251044755	0.0016958113872838471	0.24799449611262986	0.7487367599896387	1.0
3752	14	73	sa20	2	1	volar	3	3	0.002730731504963262	0.0009507922799027216	0.21347069493191104	0.7828477812832229	1.0
3753	14	73	sa20	2	1	volar	3	3	0.0032173204669540094	0.0009369130894849776	0.17535397542224287	0.8204917910213181	1.0
3754	14	73	sa20	2	1	volar	3	3	0.0032586109094701206	0.0007745854405086269	0.13702354245610526	0.858943261193916	1.0
4655	18	92	sa20	3	1	dorsal	0	0	0.9959961261754322	0.00039616025919527787	0.003339543463070141	0.0002681701023024884	1.0
4656	18	92	sa20	3	1	dorsal	0	0	0.9905710624253011	0.0004964671678306749	0.008833769651384162	9.870075548377836e-05	1.0
4657	18	92	sa20	3	1	dorsal	0	0	0.9858496632118893	0.001360498353423764	0.012705366688472448	8.447174621451645e-05	1.0
4658	18	92	sa20	3	1	dorsal	0	0	0.9817281875558036	0.0013708581724144755	0.016842274378747805	5.8679893034053646e-05	1.0
4659	18	92	sa20	3	1	dorsal	0	0	0.9736283060524176	0.004302344946820382	0.022009444893621305	5.9904107140744e-05	1.0
4660	18	92	sa20	3	1	dorsal	0	0	0.96885290160459	0.008470876603154315	0.022599584716097264	7.663707615850982e-05	1.0
4661	18	92	sa20	3	1	dorsal	0	0	0.9510233008027958	0.019508902848153646	0.029418792922085452	4.9003426965065976e-05	1.0
4662	18	92	sa20	3	1	dorsal	0	0	0.9606204906459161	0.020766306850115972	0.0184110190661873	0.00020218343778055406	1.0
4663	18	92	sa20	3	1	dorsal	0	0	0.9446293186100447	0.04572622523607849	0.009499144828883456	0.00014531132499312978	1.0
4664	18	92	sa20	3	1	dorsal	0	0	0.8620491211004008	0.12759470924036773	0.01009400079212679	0.00026216886710492504	1.0
4665	18	92	sa20	3	1	dorsal	0	0	0.9178897049564199	0.07230860673820112	0.009509946745589002	0.00029174155979009653	1.0
4666	18	92	sa20	3	1	dorsal	0	0	0.7679252511180281	0.2207120859418628	0.011125569777663661	0.0002370931624453668	1.0
4667	18	92	sa20	3	1	dorsal	0	0	0.7603110532799723	0.21200543715136919	0.027564728521453818	0.00011878104720477188	1.0
4668	18	92	sa20	3	1	dorsal	0	0	0.47522976891273	0.4748010528106628	0.048844311617811165	0.0011248666587959863	1.0
4669	18	92	sa20	3	1	dorsal	0	1	0.3326884632102127	0.6267246442924271	0.04006439370433377	0.000522498793026275	0.0
4670	18	92	sa20	3	1	dorsal	1	1	0.20994092014003765	0.751737900378293	0.03796780981404444	0.0003533696676249166	1.0
4671	18	92	sa20	3	1	dorsal	1	1	0.059738457855184605	0.9164424527093868	0.02333224388421199	0.0004868455512164073	1.0
4672	18	92	sa20	3	1	dorsal	1	1	0.03385259975710622	0.9517349791679675	0.01383947659609254	0.0005729444788338716	1.0
4673	18	92	sa20	3	1	dorsal	1	1	0.010821229148746411	0.9785310783986201	0.00978129514700886	0.000866397305624549	1.0
4674	18	92	sa20	3	1	dorsal	1	1	0.003417096100840069	0.9809239112981174	0.010215970276048933	0.0054430223249937616	1.0
4675	18	92	sa20	3	1	dorsal	1	1	0.0013625350460415996	0.96609708526775	0.02865983550950048	0.003880544176708162	1.0
4676	18	92	sa20	3	1	dorsal	1	1	0.0007726311822297906	0.9392370647119215	0.05752932898900088	0.0024609751168479183	1.0
4677	18	92	sa20	3	1	dorsal	1	1	0.00010707152143001991	0.9137795894353608	0.08523730763549085	0.0008760314077182893	1.0
4678	18	92	sa20	3	1	dorsal	1	1	6.957126905070624e-05	0.8671237091017279	0.13187256291559674	0.0009341567136247192	1.0
4679	18	92	sa20	3	1	dorsal	1	1	2.6307914505657434e-05	0.8585156631811551	0.14093958637533013	0.0005184425290090643	1.0
4680	18	92	sa20	3	1	dorsal	1	1	9.181497535660031e-06	0.6451589450420184	0.3545438901306803	0.00028798332976552414	1.0
4681	18	92	sa20	3	1	dorsal	1	1	9.128356477559693e-06	0.5684539466959979	0.43050236295763106	0.0010345619898934762	1.0
4682	18	92	sa20	3	1	dorsal	2	1	7.606683167192411e-06	0.5334634177549694	0.46614430860565176	0.00038466695621163107	0.0
4683	18	92	sa20	3	1	dorsal	2	2	1.8101429372600268e-05	0.42297452910397343	0.5761925066451823	0.0008148628214717973	1.0
4684	18	92	sa20	3	1	dorsal	2	2	8.549049465076276e-05	0.4884199731455898	0.5110462858198561	0.00044825053990348794	1.0
4685	18	92	sa20	3	1	dorsal	2	2	5.6617316075128056e-05	0.4202210963035317	0.5774789858284096	0.0022433005519835124	1.0
4686	18	92	sa20	3	1	dorsal	2	2	0.00018790726212508378	0.3743465098193919	0.6233481686495331	0.0021174142689498908	1.0
4687	18	92	sa20	3	1	dorsal	2	1	6.546937460606174e-05	0.5059891171530609	0.49347879753387586	0.00046661593845708334	0.0
4688	18	92	sa20	3	1	dorsal	2	2	9.227411169058188e-05	0.4752550686914908	0.524241030912007	0.0004116262848114993	1.0
4689	18	92	sa20	3	1	dorsal	2	2	0.00019061554018896375	0.23885632102992377	0.7603984214948428	0.0005546419350444453	1.0
4690	18	92	sa20	3	1	dorsal	2	2	0.001041393299681898	0.153545938273856	0.8451732159405938	0.00023945248586821404	1.0
4691	18	92	sa20	3	1	dorsal	2	2	0.0008758888085657424	0.11908684112489394	0.8786069291731465	0.0014303408933937778	1.0
4692	18	92	sa20	3	1	dorsal	2	2	0.0017998933099157986	0.024149290309579907	0.9678327018462644	0.006218114534240095	1.0
4693	18	92	sa20	3	1	dorsal	2	2	0.0013813795269882307	0.02548770598329588	0.9675004279607682	0.005630486528947715	1.0
4694	18	92	sa20	3	1	dorsal	2	2	0.00489095624888136	0.009621763905120905	0.9637382634600727	0.021749016385924993	1.0
4695	18	92	sa20	3	1	dorsal	2	2	0.004361837031554594	0.006380754472771436	0.7825908929341168	0.20666651556155716	1.0
4696	18	92	sa20	3	1	dorsal	2	2	0.0023892299808784337	0.013530612544257085	0.6316729963316309	0.3524071611432335	1.0
4697	18	92	sa20	3	1	dorsal	2	2	0.00014811875881125489	0.01914580811726829	0.5214226846765955	0.45928338844732497	1.0
4698	18	92	sa20	3	1	dorsal	3	3	0.00015033301780970412	0.06812864055317762	0.4000933961629259	0.5316276302660868	1.0
4699	18	92	sa20	3	1	dorsal	3	3	4.5367128680947694e-05	0.05309587925858191	0.23520688815242255	0.7116518654603146	1.0
4700	18	92	sa20	3	1	dorsal	3	3	8.300375998717162e-05	0.01673240256316796	0.3588884729963822	0.6242961206804626	1.0
4701	18	92	sa20	3	1	dorsal	3	3	3.490821563859586e-05	0.00650440759085538	0.22218846110444387	0.7712722230890623	1.0
4702	18	92	sa20	3	1	dorsal	3	3	1.4972167858641634e-05	0.02910009257910816	0.1340515297923496	0.8368334054606835	1.0
4703	18	92	sa20	3	1	dorsal	3	3	5.109200745535457e-05	0.013920885685051617	0.061318269289592185	0.9247097530179009	1.0
4704	18	92	sa20	3	1	dorsal	3	3	2.205188876568402e-05	0.06231016196961053	0.04370016874188941	0.8939676173997343	1.0
4705	18	93	sa20	3	1	dorsal	0	0	0.9932445527745275	0.0009581869853930538	0.0039696119900552215	0.001827648250024091	1.0
4706	18	93	sa20	3	1	dorsal	0	0	0.9902464282154977	0.0008130523701514369	0.007149015686103339	0.0017915037282474448	1.0
4707	18	93	sa20	3	1	dorsal	0	0	0.9901248032684387	0.0009620122626291798	0.00822339575577698	0.0006897887131553077	1.0
4708	18	93	sa20	3	1	dorsal	0	0	0.9926342855769369	0.00044997802510741606	0.006174518041918685	0.0007412183560370756	1.0
4709	18	93	sa20	3	1	dorsal	0	0	0.9923596074117035	0.0003743293313851366	0.006645274903732363	0.0006207883531789359	1.0
4710	18	93	sa20	3	1	dorsal	0	0	0.9928007388243438	0.00034937170449280444	0.006269000565393861	0.000580888905769436	1.0
4711	18	93	sa20	3	1	dorsal	0	0	0.99368993636469	0.0004253297844851414	0.005475568990742723	0.0004091648600821716	1.0
4712	18	93	sa20	3	1	dorsal	0	0	0.9932549283576494	0.0011089968886768377	0.005277762800451755	0.000358311953221952	1.0
4713	18	93	sa20	3	1	dorsal	0	0	0.9915622712338543	0.002226029890968979	0.006075741594214151	0.0001359572809625353	1.0
4714	18	93	sa20	3	1	dorsal	0	0	0.985301429355475	0.005690967611377479	0.008938512546526382	6.90904866211846e-05	1.0
4715	18	93	sa20	3	1	dorsal	0	0	0.9845248125598097	0.008561015483406903	0.006812940221100671	0.00010123173568262351	1.0
4716	18	93	sa20	3	1	dorsal	0	0	0.9790658575459312	0.012951789191216511	0.007871705664603462	0.00011064759824887574	1.0
4717	18	93	sa20	3	1	dorsal	0	0	0.963587107755223	0.029585049392991437	0.006620386230858229	0.00020745662092729018	1.0
4718	18	93	sa20	3	1	dorsal	0	0	0.8410478227591559	0.1460640715506459	0.011875770395185727	0.0010123352950125223	1.0
4719	18	93	sa20	3	1	dorsal	0	0	0.8261611810181467	0.1504671818604961	0.022182176123563588	0.001189460997793699	1.0
4720	18	93	sa20	3	1	dorsal	0	0	0.7039352898795079	0.25511459920015983	0.03742779095821958	0.003522319962112786	1.0
4721	18	93	sa20	3	1	dorsal	1	0	0.5648250947170875	0.40660291486254063	0.02550046103186045	0.003071529388511345	0.0
4722	18	93	sa20	3	1	dorsal	1	1	0.3265861175135359	0.645100732402234	0.02644408300589718	0.0018690670783329238	1.0
4723	18	93	sa20	3	1	dorsal	1	1	0.09735017658476446	0.8298141681481105	0.07213423805498781	0.0007014172121373846	1.0
4724	18	93	sa20	3	1	dorsal	1	1	0.012050264853378944	0.9143670769284402	0.07306286938008226	0.0005197888380984286	1.0
4725	18	93	sa20	3	1	dorsal	1	1	0.00953418668401562	0.9227820502961323	0.06289240532207585	0.004791357697776309	1.0
4726	18	93	sa20	3	1	dorsal	1	1	0.002526749035828955	0.9526794805551336	0.04109153573919176	0.003702234669845784	1.0
4727	18	93	sa20	3	1	dorsal	1	1	0.00015759225633064596	0.9199127593005749	0.07887625405323016	0.0010533943898643175	1.0
4728	18	93	sa20	3	1	dorsal	1	1	1.4672917550226974e-05	0.8993675000137549	0.10004191484116334	0.0005759122275314278	1.0
4729	18	93	sa20	3	1	dorsal	1	1	4.7308045822703835e-06	0.8944572421673668	0.10465129570333127	0.0008867313247197023	1.0
4730	18	93	sa20	3	1	dorsal	1	1	3.690621446255844e-05	0.8091310067250868	0.19011784244952917	0.0007142446109215053	1.0
4731	18	93	sa20	3	1	dorsal	1	1	3.377196220675917e-05	0.7477437849988423	0.2516926916962261	0.000529751342724711	1.0
4732	18	93	sa20	3	1	dorsal	1	1	0.00015036760401778028	0.6113626975789668	0.3882032105290377	0.0002837242879776719	1.0
4733	18	93	sa20	3	1	dorsal	1	1	3.5718685470180284e-05	0.5797813423212729	0.42001120636614503	0.00017173262711186717	1.0
4734	18	93	sa20	3	1	dorsal	1	1	0.00011607393068151972	0.6569710986192119	0.3427809883950538	0.0001318390550528801	1.0
4735	18	93	sa20	3	1	dorsal	1	1	0.0012749687170651766	0.5811225256235769	0.41709366845991724	0.0005088371994406135	1.0
4736	18	93	sa20	3	1	dorsal	1	2	0.0008653249664380728	0.47003901438725004	0.5287040662988435	0.0003915943474684483	0.0
4737	18	93	sa20	3	1	dorsal	1	2	0.002294021184452774	0.24613348917741099	0.7511084072677504	0.00046408237038589187	0.0
4738	18	93	sa20	3	1	dorsal	1	2	0.001193531439217313	0.22520288473633815	0.772479200195711	0.0011243836287334597	0.0
4739	18	93	sa20	3	1	dorsal	2	2	0.0006761051737831056	0.06994511627966671	0.9276877227020822	0.0016910558444680026	1.0
4740	18	93	sa20	3	1	dorsal	2	2	0.0007517831358519316	0.17920878098179502	0.8172556970907338	0.00278373879161924	1.0
4741	18	93	sa20	3	1	dorsal	2	2	0.0003973783291808658	0.194765551162374	0.8041441941416553	0.0006928763667899512	1.0
4742	18	93	sa20	3	1	dorsal	2	2	0.00048277149391985847	0.0423036944535727	0.9541995706204672	0.0030139634320401373	1.0
4743	18	93	sa20	3	1	dorsal	2	2	0.0013908857826071819	0.03687019043127502	0.9543489516413721	0.007389972144745649	1.0
4744	18	93	sa20	3	1	dorsal	2	2	0.0009564833513121	0.0902042189491559	0.8978072488202061	0.01103204887932586	1.0
4745	18	93	sa20	3	1	dorsal	2	2	0.001053043444097925	0.10334841912437202	0.8671633479249617	0.028435189506568214	1.0
4746	18	93	sa20	3	1	dorsal	2	2	0.0006901502473704772	0.13476859545347866	0.844900259181207	0.01964099511794393	1.0
4747	18	93	sa20	3	1	dorsal	2	2	5.0956762342959306e-05	0.46827178681313475	0.48183910796432694	0.049838148460195394	1.0
4748	18	93	sa20	3	1	dorsal	2	1	0.00010496424310918115	0.6152196919477163	0.24353759933799116	0.14113774447118327	0.0
4749	18	93	sa20	3	1	dorsal	3	3	3.695484589662182e-05	0.2396841374682291	0.16717917338694485	0.5930997342989295	1.0
4750	18	93	sa20	3	1	dorsal	3	3	7.875283576715188e-05	0.15381321965371036	0.0777028050006995	0.7684052225098229	1.0
4751	18	93	sa20	3	1	dorsal	3	3	5.565947702661146e-05	0.07531991893483014	0.08559018292546784	0.8390342386626755	1.0
4752	18	93	sa20	3	1	dorsal	3	3	2.6869625065306267e-05	0.023077282348880915	0.14023720693485503	0.8366586410911988	1.0
4753	18	93	sa20	3	1	dorsal	3	3	4.629597658694813e-05	0.014692529648859632	0.0692781629179404	0.915983011456613	1.0
4754	18	93	sa20	3	1	dorsal	3	3	6.601584497132288e-05	0.00958128849642884	0.08733639704982293	0.903016298608777	1.0
4755	18	94	sa20	3	1	dorsal	0	0	0.9910020497808946	0.0018358496084555757	0.004368226446630512	0.002793874164019254	1.0
4756	18	94	sa20	3	1	dorsal	0	0	0.9889866103759473	0.0012051614719789034	0.007743153642198066	0.002065074509875705	1.0
4757	18	94	sa20	3	1	dorsal	0	0	0.9792745610669871	0.004111311542320607	0.014868428843090161	0.0017456985476019572	1.0
4758	18	94	sa20	3	1	dorsal	0	0	0.9854657773504888	0.0016412689555594935	0.011729482389322466	0.0011634713046292466	1.0
4759	18	94	sa20	3	1	dorsal	0	0	0.992112795494651	0.0014306087086992736	0.005910897205872454	0.0005456985907773815	1.0
4760	18	94	sa20	3	1	dorsal	0	0	0.9935672829571364	0.0008142678146040041	0.005043361521349967	0.0005750877069094613	1.0
4761	18	94	sa20	3	1	dorsal	0	0	0.9855757708091566	0.0014114079153465916	0.012483931450460941	0.0005288898250359067	1.0
4762	18	94	sa20	3	1	dorsal	0	0	0.98991357812108	0.0009289928091883296	0.008467434390345138	0.0006899946793865358	1.0
4763	18	94	sa20	3	1	dorsal	0	0	0.9919222327807595	0.0016298179755756465	0.005662955960656648	0.0007849932830081981	1.0
4764	18	94	sa20	3	1	dorsal	0	0	0.9872932875681176	0.0033392401659179454	0.008506876317182034	0.0008605959487824635	1.0
4765	18	94	sa20	3	1	dorsal	0	0	0.9926672546983029	0.0015522983392261003	0.003949681863140565	0.001830765099330473	1.0
4766	18	94	sa20	3	1	dorsal	0	0	0.9841887993341081	0.007807117142762302	0.00590273556125457	0.0021013479618750748	1.0
4767	18	94	sa20	3	1	dorsal	0	0	0.9640888519668793	0.02804914373504493	0.007418465733223084	0.0004435385648528808	1.0
4768	18	94	sa20	3	1	dorsal	0	0	0.6958462000205538	0.28821160940098245	0.014403407414717972	0.0015387831637458525	1.0
4769	18	94	sa20	3	1	dorsal	0	0	0.6165077312402304	0.3689701314102174	0.013980648032247007	0.0005414893173054319	1.0
4770	18	94	sa20	3	1	dorsal	0	1	0.3598698375450769	0.6219818456331958	0.017924824436778113	0.0002234923849492732	0.0
4771	18	94	sa20	3	1	dorsal	0	1	0.26220465848141505	0.7288766091186191	0.008077791478850214	0.0008409409211157105	0.0
4772	18	94	sa20	3	1	dorsal	1	1	0.22466255505778931	0.7616487594293593	0.013583039728826	0.00010564578402540899	1.0
4773	18	94	sa20	3	1	dorsal	1	1	0.1643513506186584	0.82562384134437	0.009762969564934845	0.0002618384720367889	1.0
4774	18	94	sa20	3	1	dorsal	1	1	0.030619148759384138	0.9632273707946126	0.005382325089684286	0.0007711553563189688	1.0
4775	18	94	sa20	3	1	dorsal	1	1	0.001437149425497965	0.9755173392506392	0.0215592821679184	0.0014862291559444606	1.0
4776	18	94	sa20	3	1	dorsal	1	1	0.000693453585266682	0.9641386898145139	0.03445162662620449	0.0007162299740149174	1.0
4777	18	94	sa20	3	1	dorsal	1	1	0.0011997009559265208	0.9715833917038286	0.027072788660445865	0.00014411867979922084	1.0
4778	18	94	sa20	3	1	dorsal	1	1	0.0008635126702574192	0.9507392298651381	0.04827423058935127	0.00012302687525317992	1.0
4779	18	94	sa20	3	1	dorsal	1	1	0.0011402266368211976	0.8758380392856115	0.12298557482838561	3.615924918181317e-05	1.0
4780	18	94	sa20	3	1	dorsal	1	1	0.0006045208983895534	0.8428089444910114	0.15656964838369053	1.6886226908588e-05	1.0
4781	18	94	sa20	3	1	dorsal	1	1	0.0007053144471893933	0.8640017263294824	0.13528560127828382	7.357945044448308e-06	1.0
4782	18	94	sa20	3	1	dorsal	1	1	0.0006205858310136064	0.8924458958266583	0.10692190189834799	1.1616443980040924e-05	1.0
4783	18	94	sa20	3	1	dorsal	1	1	0.00147174838057212	0.8771373192125617	0.12137624206479916	1.4690342067102998e-05	1.0
4784	18	94	sa20	3	1	dorsal	1	1	0.001129950277803138	0.7651360520371937	0.23370468948822815	2.9308196775000636e-05	1.0
4785	18	94	sa20	3	1	dorsal	1	1	0.002460055366596149	0.647659682571261	0.3498561400828238	2.4121979318998716e-05	1.0
4786	18	94	sa20	3	1	dorsal	1	1	0.0018106309571414285	0.5906494071014978	0.40752636964475564	1.359229660501099e-05	1.0
4787	18	94	sa20	3	1	dorsal	2	2	0.0019117089289834572	0.3761942412834187	0.6218529290845636	4.1120703034181455e-05	1.0
4788	18	94	sa20	3	1	dorsal	2	2	0.0017145785221174283	0.2893534801157768	0.7085674877520329	0.00036445361007272177	1.0
4789	18	94	sa20	3	1	dorsal	2	2	0.002875281659429268	0.26613861233677294	0.7305815266794314	0.0004045793243664345	1.0
4790	18	94	sa20	3	1	dorsal	2	2	0.0024746401032071388	0.31567708386595056	0.6813090049554367	0.0005392710754056042	1.0
4791	18	94	sa20	3	1	dorsal	2	2	0.0007920310938892759	0.13882540974629567	0.860063555933455	0.0003190032263601765	1.0
4792	18	94	sa20	3	1	dorsal	2	2	0.0011617692758845817	0.15740834167233464	0.8411881792379458	0.00024170981383489493	1.0
4793	18	94	sa20	3	1	dorsal	2	2	0.002356602543491779	0.19521525808416967	0.8000970974726733	0.002331041899665174	1.0
4794	18	94	sa20	3	1	dorsal	2	2	0.001519228492251431	0.12299838746141835	0.8513735979893694	0.024108786056960856	1.0
4795	18	94	sa20	3	1	dorsal	2	2	0.0011007126136613433	0.08554565338913557	0.8519341651142709	0.06141946888293212	1.0
4796	18	94	sa20	3	1	dorsal	2	2	0.0012132637583629213	0.21637296673021655	0.4153880903014196	0.367025679210001	1.0
4797	18	94	sa20	3	1	dorsal	3	3	0.0012098727242223397	0.15119060049709698	0.3229064447512924	0.5246930820273883	1.0
4798	18	94	sa20	3	1	dorsal	3	3	0.0008595632198883013	0.03274729265074075	0.12968778190787503	0.8367053622214959	1.0
4799	18	94	sa20	3	1	dorsal	3	3	0.0004271853262254784	0.026543871210401863	0.11307281105074095	0.8599561324126318	1.0
4800	18	94	sa20	3	1	dorsal	3	3	0.000310826631472364	0.009073525930921488	0.08503852351978551	0.9055771239178206	1.0
4801	18	94	sa20	3	1	dorsal	3	3	0.00018418419855959555	0.02884479726374997	0.040998099001297715	0.9299729195363927	1.0
4802	18	94	sa20	3	1	dorsal	3	3	3.422862940359619e-05	0.029546613156058037	0.054909042859451695	0.9155101153550866	1.0
4803	18	94	sa20	3	1	dorsal	3	3	9.55718699380538e-06	0.027476608382833945	0.08042717383166077	0.8920866605985114	1.0
4804	18	94	sa20	3	1	dorsal	3	3	4.135202214330198e-05	0.03323948890658368	0.03755312276201328	0.9291660363092599	1.0
4805	18	95	sa20	3	1	volar	0	0	0.9861404869589313	3.808400058188847e-05	0.007316979845140485	0.006504449195346287	1.0
4806	18	95	sa20	3	1	volar	0	0	0.9902195077636871	1.613096724026318e-05	0.005541035322150925	0.004223325946921724	1.0
4807	18	95	sa20	3	1	volar	0	0	0.9946307925844854	2.1258296903672673e-05	0.0030814207366600846	0.002266528381950808	1.0
4808	18	95	sa20	3	1	volar	0	0	0.9942702734821786	2.529546908464895e-05	0.003906849055512043	0.0017975819932247673	1.0
4809	18	95	sa20	3	1	volar	0	0	0.9945316417169252	2.162636733258759e-05	0.004164534258947348	0.0012821976567948246	1.0
4810	18	95	sa20	3	1	volar	0	0	0.994205007867162	3.0146349795847756e-05	0.0049983119769613	0.000766533806080835	1.0
4811	18	95	sa20	3	1	volar	0	0	0.9902727977289506	0.00013677351485006048	0.008173763497348987	0.0014166652588504442	1.0
4812	18	95	sa20	3	1	volar	0	0	0.9895430225375974	0.001350748655629795	0.00817499254957613	0.0009312362571966264	1.0
4813	18	95	sa20	3	1	volar	0	0	0.9849155892090197	0.0053035978941800245	0.009245319137612834	0.0005354937591875551	1.0
4814	18	95	sa20	3	1	volar	0	0	0.9500743530686354	0.023955486500201035	0.02581123917218929	0.00015892125897436668	1.0
4815	18	95	sa20	3	1	volar	0	0	0.7948522229347654	0.15309769735462495	0.05199258663171875	5.7493078890998884e-05	1.0
4816	18	95	sa20	3	1	volar	0	0	0.5942726417279935	0.33043294320020045	0.07523289966799077	6.151540381535809e-05	1.0
4817	18	95	sa20	3	1	volar	0	1	0.44363398135104015	0.5067359488824235	0.04949890020456587	0.00013116956197045917	0.0
4818	18	95	sa20	3	1	volar	0	0	0.6423662754281673	0.2979479744838663	0.059436671805331444	0.00024907828263507877	1.0
4819	18	95	sa20	3	1	volar	0	1	0.35732042880999726	0.555283398199818	0.0873399670448627	5.620594532188769e-05	0.0
4820	18	95	sa20	3	1	volar	1	1	0.21102138930150752	0.7005415537799595	0.08838084217944528	5.62147390875683e-05	1.0
4821	18	95	sa20	3	1	volar	1	1	0.18955517033052968	0.7559517072999733	0.05442188644810902	7.123592138789476e-05	1.0
4822	18	95	sa20	3	1	volar	1	1	0.056372421266566414	0.8435598805852863	0.10002766303660307	4.003511154418302e-05	1.0
4823	18	95	sa20	3	1	volar	1	1	0.011556967201820454	0.9058364798526963	0.08250108404513211	0.00010546890035120658	1.0
4824	18	95	sa20	3	1	volar	1	1	0.0024703662021112152	0.8874599658203348	0.11004064063040352	2.9027347150646572e-05	1.0
4825	18	95	sa20	3	1	volar	1	1	0.0012295403433916943	0.9140945301180207	0.08463811911108349	3.781042750405343e-05	1.0
4826	18	95	sa20	3	1	volar	1	1	0.002326612048539835	0.9255439178103829	0.07195455446689068	0.00017491567418658076	1.0
4827	18	95	sa20	3	1	volar	1	1	0.0018618798885248118	0.8777235588416121	0.12029098648156401	0.00012357478829905973	1.0
4828	18	95	sa20	3	1	volar	1	1	0.0009067097953104337	0.8984639220323423	0.1005882856169384	4.1082555409008346e-05	1.0
4829	18	95	sa20	3	1	volar	1	1	0.0007738817172530389	0.8205183995606299	0.17867125119793964	3.646752417739703e-05	1.0
4830	18	95	sa20	3	1	volar	1	1	0.001201788936969282	0.9112360036131476	0.08738941955003547	0.00017278789984761166	1.0
4831	18	95	sa20	3	1	volar	1	1	0.0010729147089296783	0.8244180418652309	0.17445549065342486	5.3552772414501e-05	1.0
4832	18	95	sa20	3	1	volar	1	1	0.00015713921337812007	0.8563505771560761	0.1431426583190363	0.0003496253115094031	1.0
4833	18	95	sa20	3	1	volar	1	1	0.0007319339937968156	0.8489249572892597	0.1486426847604662	0.0017004239564774638	1.0
4834	18	95	sa20	3	1	volar	1	1	0.0001762148502655919	0.6152762441277273	0.3839141944597611	0.0006333465622459924	1.0
4835	18	95	sa20	3	1	volar	1	2	3.725680770108754e-05	0.4023097183168334	0.5973720729321232	0.00028095194334253976	0.0
4836	18	95	sa20	3	1	volar	1	2	7.456016129742865e-05	0.41749977126726545	0.5822653569392142	0.00016031163222287394	0.0
4837	18	95	sa20	3	1	volar	1	2	2.9568923100956804e-05	0.3869443502831426	0.6128650111828329	0.00016106961092353698	0.0
4838	18	95	sa20	3	1	volar	2	2	0.00016246466822097199	0.0685124175408016	0.9288798492388394	0.0024452685521380874	1.0
4839	18	95	sa20	3	1	volar	2	2	0.00011828226488751843	0.03986122946430021	0.9553675710443364	0.004652917226475807	1.0
4840	18	95	sa20	3	1	volar	2	2	8.918892019146698e-05	0.06400656401438139	0.930391881047807	0.005512366017620099	1.0
4841	18	95	sa20	3	1	volar	2	2	0.00010508649989152824	0.062080244651338254	0.9172077633625624	0.0206069054862077	1.0
4842	18	95	sa20	3	1	volar	2	2	3.0697831784185936e-05	0.03720001143920675	0.950088850761713	0.01268043996729599	1.0
4843	18	95	sa20	3	1	volar	2	2	3.0724731871529186e-05	0.013279617357624	0.9474479719266792	0.03924168598382526	1.0
4844	18	95	sa20	3	1	volar	2	2	0.00013464099788339226	0.011132401145061544	0.8478819298305388	0.14085102802651633	1.0
4845	18	95	sa20	3	1	volar	2	2	0.000335105539290258	0.006528996942397926	0.7427259376060598	0.25040995991225207	1.0
4846	18	95	sa20	3	1	volar	2	2	0.0003734560746345233	0.0024110231479501205	0.8616501599400687	0.1355653608373467	1.0
4847	18	95	sa20	3	1	volar	2	2	0.0013854748376845715	0.0027165979378232933	0.8811063654945701	0.11479156172992204	1.0
4848	18	95	sa20	3	1	volar	3	2	0.000142011260623775	0.008432527269944572	0.7404140189100543	0.25101144255937724	0.0
4849	18	95	sa20	3	1	volar	3	2	0.0005801962375854724	0.0015246319098847839	0.7463732259392746	0.2515219459132551	0.0
4850	18	95	sa20	3	1	volar	3	2	0.0002922624995307346	0.0022487283107611466	0.5264480400868305	0.4710109691028776	0.0
4851	18	95	sa20	3	1	volar	3	3	0.0003718222034963322	0.0004903384697784426	0.4940235328279738	0.5051143064987513	1.0
4852	18	95	sa20	3	1	volar	3	2	0.0001998378493450778	0.0005896173920747732	0.5800502180050108	0.41916032675356946	0.0
4853	18	95	sa20	3	1	volar	3	3	0.0003054618409552054	0.004755572791206788	0.34766857710579363	0.6472703882620443	1.0
4854	18	95	sa20	3	1	volar	3	3	0.0003505334424020506	0.0006993500822388857	0.3434724417119228	0.6554776747634362	1.0
4855	18	96	sa20	3	1	volar	0	0	0.9643735515378309	0.0004915041112599781	0.010405160678895391	0.02472978367201347	1.0
4856	18	96	sa20	3	1	volar	0	0	0.9684450545791562	0.00037086539233715886	0.012501238993945837	0.01868284103456068	1.0
4857	18	96	sa20	3	1	volar	0	0	0.9713349019746216	0.00021255545563232165	0.021479459133029496	0.006973083436716715	1.0
4858	18	96	sa20	3	1	volar	0	0	0.9794441258403024	0.0001003436773975033	0.014734549364315145	0.005720981117984831	1.0
4859	18	96	sa20	3	1	volar	0	0	0.9837396110960359	8.424799225172985e-05	0.012781960736586396	0.003394180175126082	1.0
4860	18	96	sa20	3	1	volar	0	0	0.9851027304951716	0.00017372754027658957	0.012672155347435946	0.002051386617115792	1.0
4861	18	96	sa20	3	1	volar	0	0	0.9836270980684413	0.0003440930130649874	0.014755978793127162	0.001272830125366566	1.0
4862	18	96	sa20	3	1	volar	0	0	0.9750958024662926	9.971570503989756e-05	0.023156641103794454	0.0016478407248731214	1.0
4863	18	96	sa20	3	1	volar	0	0	0.9828752919849741	0.00013382108793400717	0.0156586979345579	0.0013321889925339368	1.0
4864	18	96	sa20	3	1	volar	0	0	0.9858950590841352	0.00022206735592719196	0.012072987427878193	0.0018098861320592942	1.0
4865	18	96	sa20	3	1	volar	0	0	0.9817799093671835	0.0005089439618980867	0.014252499222947999	0.003458647447970248	1.0
4866	18	96	sa20	3	1	volar	0	0	0.9862242746027177	0.0010371239193733034	0.0075285045925949775	0.005210096885314023	1.0
4867	18	96	sa20	3	1	volar	0	0	0.9915147638249209	0.0011654101948148719	0.0035482780560374184	0.003771547924226865	1.0
4868	18	96	sa20	3	1	volar	0	0	0.9873153658595268	0.004757641177633096	0.004289795603962713	0.003637197358877441	1.0
4869	18	96	sa20	3	1	volar	0	0	0.9631603992499785	0.027649175085721404	0.008287841221944689	0.0009025844423553918	1.0
4870	18	96	sa20	3	1	volar	0	0	0.8829038563841956	0.1030277453765022	0.012641436720489176	0.0014269615188130225	1.0
4871	18	96	sa20	3	1	volar	0	0	0.6517866415025574	0.3378459950787863	0.009432622926569127	0.0009347404920871246	1.0
4872	18	96	sa20	3	1	volar	0	1	0.4429590442639174	0.5446914984300412	0.011683401007632127	0.0006660562984093205	0.0
4873	18	96	sa20	3	1	volar	1	1	0.1608269754818356	0.8274813006704286	0.010324292042017421	0.0013674318057182895	1.0
4874	18	96	sa20	3	1	volar	1	1	0.10710349993067844	0.8783477915691438	0.014244959046198533	0.00030374945397940417	1.0
4875	18	96	sa20	3	1	volar	1	1	0.04725844107431203	0.9307511912660843	0.02155494100448471	0.0004354266551189785	1.0
4876	18	96	sa20	3	1	volar	1	1	0.0031971231949210976	0.9359092852230859	0.06082101152950763	7.258005248526166e-05	1.0
4877	18	96	sa20	3	1	volar	1	1	0.002327774861245887	0.9148584740040893	0.08270666493939928	0.00010708619526542647	1.0
4878	18	96	sa20	3	1	volar	1	1	0.0007869893870389882	0.8884454412906468	0.11071552229027729	5.204703203693724e-05	1.0
4879	18	96	sa20	3	1	volar	1	1	0.00026911009911170764	0.864976115691929	0.1346363906266781	0.0001183835822812388	1.0
4880	18	96	sa20	3	1	volar	1	1	2.867144026002815e-05	0.7278144878571152	0.2720998161182351	5.702458438977949e-05	1.0
4881	18	96	sa20	3	1	volar	1	1	3.0103852101719787e-05	0.7717861473745571	0.22813753315054242	4.62156227988501e-05	1.0
4882	18	96	sa20	3	1	volar	1	1	2.264469048149678e-05	0.7250221816312983	0.27484544648123904	0.00010972719698097046	1.0
4883	18	96	sa20	3	1	volar	1	1	4.561141509021048e-05	0.7961813779323821	0.20341939752991617	0.0003536131226116176	1.0
4884	18	96	sa20	3	1	volar	1	1	3.141666535405711e-05	0.7743245298012594	0.22505248153636764	0.0005915719970187592	1.0
4885	18	96	sa20	3	1	volar	1	1	2.9129452864870412e-05	0.6710875450143852	0.32865342496760824	0.00022990056514175447	1.0
4886	18	96	sa20	3	1	volar	1	1	3.8664841423454655e-05	0.5706531396296813	0.4291634704066107	0.00014472512228445148	1.0
4887	18	96	sa20	3	1	volar	1	1	4.251132913835504e-05	0.5416057764853873	0.4579360565952461	0.0004156555902281021	1.0
4888	18	96	sa20	3	1	volar	1	2	0.00011325308708856097	0.22469057874334578	0.7735833365603405	0.0016128316092251847	0.0
4889	18	96	sa20	3	1	volar	1	2	1.4601657649333648e-05	0.2854403787200783	0.7120103562754286	0.002534663346843554	0.0
4890	18	96	sa20	3	1	volar	1	2	2.1204933980512307e-05	0.31439552175443647	0.6848048256599646	0.0007784476516183173	0.0
4891	18	96	sa20	3	1	volar	2	2	2.5274485287238023e-05	0.22812977512199262	0.770485473024583	0.0013594773681370627	1.0
4892	18	96	sa20	3	1	volar	2	2	3.254626635015637e-05	0.1261313788480932	0.8690635390711735	0.004772535814383132	1.0
4893	18	96	sa20	3	1	volar	2	2	0.00010364469738392887	0.030042672222960667	0.9559114019515954	0.013942281128060037	1.0
4894	18	96	sa20	3	1	volar	2	2	0.00016781739308080847	0.00481123215739732	0.9784730595021879	0.016547890947334016	1.0
4895	18	96	sa20	3	1	volar	2	2	0.00019854319940369738	0.008748893499576827	0.971674948071646	0.0193776152293735	1.0
4896	18	96	sa20	3	1	volar	2	2	0.00013416534692246477	0.026940119642676116	0.954488172111086	0.018437542899315287	1.0
4897	18	96	sa20	3	1	volar	2	2	0.0003464633639751676	0.041187976942779946	0.8900071531247815	0.06845840656846337	1.0
4898	18	96	sa20	3	1	volar	2	2	0.0007073338547486363	0.023840292709130094	0.8511805505102452	0.12427182292587598	1.0
4899	18	96	sa20	3	1	volar	2	2	0.0002775895496055751	0.025330637662226367	0.8417698345653415	0.13262193822282653	1.0
4900	18	96	sa20	3	1	volar	2	2	0.0003567978303777276	0.01261401435880092	0.8170604307828313	0.16996875702799016	1.0
4901	18	96	sa20	3	1	volar	3	2	0.0006054002747336968	0.0041044956777336545	0.5803253171787878	0.414964786868745	0.0
4902	18	96	sa20	3	1	volar	3	2	0.0023912684225495793	0.0017022146936803385	0.6433144471252698	0.3525920697585002	0.0
4903	18	96	sa20	3	1	volar	3	2	0.0008412932778122109	0.0014037870750372656	0.5089029938369972	0.48885192581015324	0.0
4904	18	96	sa20	3	1	volar	3	2	0.002401997582513508	0.0032971636715631524	0.5383941798418648	0.45590665890405857	0.0
4905	18	97	sa20	3	1	volar	0	0	0.9924448774078365	3.114143497637245e-05	0.002744551418324115	0.004779429738863107	1.0
4906	18	97	sa20	3	1	volar	0	0	0.9925790993867387	2.9868065202806593e-05	0.003869462186791351	0.003521570361267032	1.0
4907	18	97	sa20	3	1	volar	0	0	0.9902288412946425	3.160951478161491e-05	0.004609406670374973	0.005130142520200898	1.0
4908	18	97	sa20	3	1	volar	0	0	0.9892138269696812	7.960122116269514e-05	0.005571231440565747	0.005135340368590323	1.0
4909	18	97	sa20	3	1	volar	0	0	0.9897726044965465	0.00013935349260383087	0.006782424724376126	0.0033056172864737174	1.0
4910	18	97	sa20	3	1	volar	0	0	0.9931354205921653	4.913103082213719e-05	0.00529334934983991	0.001522099027172657	1.0
4911	18	97	sa20	3	1	volar	0	0	0.9929827652948522	4.771187687023524e-05	0.005163450394521839	0.0018060724337557218	1.0
4912	18	97	sa20	3	1	volar	0	0	0.9900912526888751	5.589548765771187e-05	0.008140109557678729	0.0017127422657883201	1.0
4913	18	97	sa20	3	1	volar	0	0	0.9889155277390173	5.680630065350771e-05	0.009655158349676627	0.0013725076106526194	1.0
4914	18	97	sa20	3	1	volar	0	0	0.9893396770777242	0.00012169023706273082	0.009361521132004875	0.0011771115532080566	1.0
4915	18	97	sa20	3	1	volar	0	0	0.9887178389431146	0.00018345108116324052	0.010375498400842837	0.0007232115748792528	1.0
4916	18	97	sa20	3	1	volar	0	0	0.9927697724381866	0.00025023517458615377	0.006455781160160083	0.0005242112270669916	1.0
4917	18	97	sa20	3	1	volar	0	0	0.9880765739682452	0.0012953682594965374	0.010505958918408555	0.00012209885384964028	1.0
4918	18	97	sa20	3	1	volar	0	0	0.9844666088753923	0.003475243674521294	0.01194340419710925	0.00011474325297711942	1.0
4919	18	97	sa20	3	1	volar	0	0	0.9713861184026921	0.007135976540405509	0.02140123449209085	7.66705648115783e-05	1.0
4920	18	97	sa20	3	1	volar	0	0	0.9387407452418279	0.03317563368166609	0.028019601252290166	6.401982421581485e-05	1.0
4921	18	97	sa20	3	1	volar	0	0	0.8794371502941405	0.09002667288183927	0.03045688654335328	7.929028066709156e-05	1.0
4922	18	97	sa20	3	1	volar	0	0	0.7421637513645908	0.19893651794102976	0.05887285715532985	2.6873539049715728e-05	1.0
4923	18	97	sa20	3	1	volar	0	0	0.6127413456776619	0.33139987750982697	0.055818724350876696	4.0052461634314056e-05	1.0
4924	18	97	sa20	3	1	volar	1	1	0.25531404536965846	0.645263492163474	0.0993819868618929	4.047560497477345e-05	1.0
4925	18	97	sa20	3	1	volar	1	1	0.05157204555383549	0.8596683785151422	0.08872327936897119	3.629656205118109e-05	1.0
4926	18	97	sa20	3	1	volar	1	1	0.007739528628885148	0.9202100775450541	0.0719025850147394	0.0001478088113213115	1.0
4927	18	97	sa20	3	1	volar	1	1	0.001457899413157709	0.9404145099443436	0.05785731434217076	0.00027027630032800364	1.0
4928	18	97	sa20	3	1	volar	1	1	0.0008374334532094891	0.9637022524845338	0.03535886016154061	0.00010145390071620627	1.0
4929	18	97	sa20	3	1	volar	1	1	0.0007780885576232614	0.9489803445130656	0.050036087098627724	0.00020547983068347725	1.0
4930	18	97	sa20	3	1	volar	1	1	5.3270967730116205e-05	0.8813925421183484	0.11823638730444085	0.000317799609480756	1.0
4931	18	97	sa20	3	1	volar	1	1	0.0003029594893759084	0.7292044144629443	0.2703009336962395	0.00019169235144036122	1.0
4932	18	97	sa20	3	1	volar	1	1	0.00033290139755612786	0.7669540075860134	0.23209698708312923	0.0006161039333013677	1.0
4933	18	97	sa20	3	1	volar	1	1	0.0003056220818321333	0.5653661434347945	0.43336481506911	0.0009634194142633135	1.0
4934	18	97	sa20	3	1	volar	2	1	0.00024899406845595916	0.5425358445368621	0.45518509430856235	0.0020300670861197177	0.0
4935	18	97	sa20	3	1	volar	2	2	0.00017246071550051104	0.3977895660512779	0.6008555420886337	0.0011824311445877823	1.0
4936	18	97	sa20	3	1	volar	2	2	0.00043290059096936373	0.31606078420635414	0.6780711729107396	0.0054351422919368736	1.0
4937	18	97	sa20	3	1	volar	2	2	0.0018551745713352632	0.285132555742779	0.6806812436243181	0.03233102606156757	1.0
4938	18	97	sa20	3	1	volar	2	2	0.0008777017955063269	0.2527348348948114	0.7233452695305229	0.02304219377915936	1.0
4939	18	97	sa20	3	1	volar	2	2	0.0011291703710207596	0.06909601256470929	0.8991621893099073	0.03061262775436257	1.0
4940	18	97	sa20	3	1	volar	2	2	0.003226154480476855	0.0935647772604177	0.8660486242064498	0.03716044405265559	1.0
4941	18	97	sa20	3	1	volar	2	2	0.0024506351330542534	0.0223140542390014	0.9124402323357677	0.06279507829217675	1.0
4942	18	97	sa20	3	1	volar	2	2	0.001674797872109148	0.0960062046132669	0.7478114842217507	0.15450751329287324	1.0
4943	18	97	sa20	3	1	volar	2	2	0.000790532703167746	0.0132934388490273	0.922466735704437	0.06344929274336797	1.0
4944	18	97	sa20	3	1	volar	2	2	0.0008192647625774501	0.011276229569086972	0.8854016097452053	0.10250289592313018	1.0
4945	18	97	sa20	3	1	volar	2	2	0.003991956043085087	0.002474890544195155	0.921167222400581	0.07236593101213858	1.0
4946	18	97	sa20	3	1	volar	2	2	0.002806794798441353	0.00047870029179985656	0.855440224302239	0.14127428060751981	1.0
4947	18	97	sa20	3	1	volar	2	2	0.0019120256521373594	0.0016597741532720764	0.9700671565688821	0.026361043625708472	1.0
4948	18	97	sa20	3	1	volar	2	2	0.005077541977647743	0.0021470536937706914	0.8920266288089014	0.10074877551968013	1.0
4949	18	97	sa20	3	1	volar	2	2	0.015340441966115581	0.0010689362237475029	0.8048395114928163	0.17875111031732072	1.0
4950	18	97	sa20	3	1	volar	3	2	0.01052304495742679	0.0010776685556049884	0.6857139862247386	0.3026853002622297	0.0
4951	18	97	sa20	3	1	volar	3	2	0.031004257225431677	0.0034724789052103236	0.8456030445205547	0.1199202193488033	0.0
4952	18	97	sa20	3	1	volar	3	2	0.017484784983133717	0.0037846850662310995	0.5922241842622216	0.38650634568841363	0.0
4953	18	97	sa20	3	1	volar	3	3	0.002549321218814649	0.008848294992890554	0.3207432761358981	0.6678591076523968	1.0
4954	18	97	sa20	3	1	volar	3	3	0.005295451875104881	0.035837138043824046	0.4276239827255096	0.5312434273555614	1.0
5255	20	104	sa20	1	1	dorsal	0	0	0.9889082643356213	0.0038011365433660064	0.006715231469748125	0.0005753676512646135	1.0
5256	20	104	sa20	1	1	dorsal	0	0	0.9910643079865598	0.0011387804948991885	0.007009534636754804	0.0007873768817863294	1.0
5257	20	104	sa20	1	1	dorsal	0	0	0.9927942109038876	0.0005266424645823431	0.005561133891388375	0.0011180127401416097	1.0
5258	20	104	sa20	1	1	dorsal	0	0	0.9939644485671276	0.00048200422949878826	0.0049303155509371486	0.00062323165243636	1.0
5259	20	104	sa20	1	1	dorsal	0	0	0.9946699351684054	0.0015891944007378521	0.0029855172479225246	0.0007553531829341879	1.0
5260	20	104	sa20	1	1	dorsal	0	0	0.9950284808361695	0.0007349846462394137	0.0036822632061651313	0.000554271311426059	1.0
5261	20	104	sa20	1	1	dorsal	0	0	0.979739152978775	0.0005796125180137841	0.01933082347386311	0.00035041102934804013	1.0
5262	20	104	sa20	1	1	dorsal	0	0	0.9763926790385168	0.016239975508769645	0.006714174412571517	0.0006531710401419269	1.0
5263	20	104	sa20	1	1	dorsal	0	0	0.9547042459230067	0.028699071207057895	0.01606554793879675	0.0005311349311387978	1.0
5264	20	104	sa20	1	1	dorsal	0	0	0.8525001722518561	0.11992757568965313	0.026443449185199728	0.0011288028732910353	1.0
5265	20	104	sa20	1	1	dorsal	0	0	0.5391253686403783	0.42350998735616	0.03657731119131128	0.0007873328121503976	1.0
5266	20	104	sa20	1	1	dorsal	0	1	0.09618984124503674	0.8782810474952912	0.02446513089991374	0.0010639803597583878	0.0
5267	20	104	sa20	1	1	dorsal	1	1	0.032804748015933756	0.9503235948481815	0.015039657376241607	0.001831999759643119	1.0
5268	20	104	sa20	1	1	dorsal	1	1	0.0037195835123954037	0.9753009129524751	0.019040594721171297	0.0019389088139581281	1.0
5269	20	104	sa20	1	1	dorsal	1	1	0.000374080837798292	0.9701450160548571	0.028365141938663317	0.0011157611686812604	1.0
5270	20	104	sa20	1	1	dorsal	1	1	4.081114618875296e-05	0.9541926649417407	0.04470063831946727	0.001065885592603243	1.0
5271	20	104	sa20	1	1	dorsal	1	1	1.614136226933046e-05	0.8854313253699453	0.11401495979204408	0.0005375734757412554	1.0
5272	20	104	sa20	1	1	dorsal	1	1	9.56755563209906e-06	0.8746227073160825	0.12501016584441046	0.00035755928387492777	1.0
5273	20	104	sa20	1	1	dorsal	1	1	2.3132413590055922e-05	0.8984483671060288	0.10108395172380866	0.0004445487565725791	1.0
5274	20	104	sa20	1	1	dorsal	1	1	8.999043705262504e-06	0.6285929176120816	0.37134473470074014	5.334864347291278e-05	1.0
5275	20	104	sa20	1	1	dorsal	1	1	1.804692972730019e-05	0.5999824389902718	0.39994364994184123	5.5864138159696844e-05	1.0
5276	20	104	sa20	1	1	dorsal	1	1	5.0495489818194106e-05	0.529606340398522	0.47022179253807433	0.00012137157358548636	1.0
5277	20	104	sa20	1	1	dorsal	1	2	4.5259974682337805e-05	0.4383548064014163	0.5615411319980972	5.880162580417447e-05	0.0
5278	20	104	sa20	1	1	dorsal	1	2	0.0002243796324871888	0.28051305576367264	0.7190113577323933	0.0002512068714469423	0.0
5279	20	104	sa20	1	1	dorsal	1	2	0.0001534111159886114	0.4356755806860544	0.5638441547896808	0.00032685340827629645	0.0
5280	20	104	sa20	1	1	dorsal	1	2	0.0038133980048350776	0.20875985955290308	0.7864137011961307	0.0010130412461310113	0.0
5281	20	104	sa20	1	1	dorsal	2	2	0.02258475898081652	0.10519829573216309	0.8678090589586849	0.0044078863283354185	1.0
5282	20	104	sa20	1	1	dorsal	2	2	0.04710930915133292	0.08523152117929216	0.8563003794008632	0.011358790268511764	1.0
5283	20	104	sa20	1	1	dorsal	2	2	0.03905956812812373	0.1381180439054234	0.7918779236902206	0.030944464276232396	1.0
5284	20	104	sa20	1	1	dorsal	2	2	0.03841584234035196	0.033961053383305656	0.8040425989367086	0.12358050533963387	1.0
5285	20	104	sa20	1	1	dorsal	2	2	0.012171837471332079	0.041215962322537186	0.8047192340081774	0.14189296619795325	1.0
5286	20	104	sa20	1	1	dorsal	2	2	0.010871201973998604	0.15219686336232555	0.7504363436095012	0.08649559105417472	1.0
5287	20	104	sa20	1	1	dorsal	2	2	0.013792697267832148	0.03435476281943411	0.7340326585789935	0.21781988133374028	1.0
5288	20	104	sa20	1	1	dorsal	2	2	0.02567655752182269	0.05235421655532954	0.7800715725061248	0.1418976534167229	1.0
5289	20	104	sa20	1	1	dorsal	2	2	0.04063439763585902	0.02237136492331462	0.7336832244407645	0.20331101300006174	1.0
5290	20	104	sa20	1	1	dorsal	2	2	0.028092822562942585	0.008162011843717669	0.669229147581922	0.2945160180114178	1.0
5291	20	104	sa20	1	1	dorsal	3	2	0.019047456999860834	0.019092605072980287	0.5417840869864686	0.4200758509406904	0.0
5292	20	104	sa20	1	1	dorsal	3	3	0.011149556107806748	0.010199043119398581	0.4101612872012103	0.5684901135715843	1.0
5293	20	104	sa20	1	1	dorsal	3	3	0.01140245455883235	0.010123405099767674	0.3790807193608719	0.5993934209805282	1.0
5294	20	104	sa20	1	1	dorsal	3	3	0.0071216536178274215	0.008807014229286734	0.3061341878747048	0.677937144278181	1.0
5295	20	104	sa20	1	1	dorsal	3	3	0.009245190302423753	0.007905179886929452	0.33620798600444984	0.6466416438061969	1.0
5296	20	104	sa20	1	1	dorsal	3	3	0.011742293001112281	0.004777638813101433	0.16850783284561632	0.81497223534017	1.0
5297	20	104	sa20	1	1	dorsal	3	3	0.004975520478777521	0.007014968994380486	0.11933615399020846	0.8686733565366335	1.0
5298	20	104	sa20	1	1	dorsal	3	3	0.00303724354495088	0.015717820369839576	0.09748201283926058	0.883762923245949	1.0
5299	20	104	sa20	1	1	dorsal	3	3	0.0048789647310421205	0.00163316875700594	0.16278656649262277	0.8307013000193292	1.0
5300	20	104	sa20	1	1	dorsal	3	3	0.006684198510373261	0.0028283275671596216	0.04312922908019767	0.9473582448422695	1.0
5301	20	104	sa20	1	1	dorsal	3	3	0.0021787800478892142	0.008002914054385002	0.06508374244894051	0.9247345634487854	1.0
5302	20	104	sa20	1	1	dorsal	3	3	0.002649590532175671	0.014533119869686839	0.0897388364751182	0.8930784531230194	1.0
5303	20	104	sa20	1	1	dorsal	3	3	0.0010565549256776868	0.005819936866904691	0.10308524095359875	0.8900382672538188	1.0
5304	20	104	sa20	1	1	dorsal	3	3	0.0010777205340368834	0.0033580699486386086	0.062148139550552504	0.933416069966772	1.0
5305	20	105	sa20	1	1	dorsal	0	0	0.9459011417385018	0.037034087590803795	0.016941813731168723	0.00012295693952569836	1.0
5306	20	105	sa20	1	1	dorsal	0	0	0.9756648620846387	0.015821701543744206	0.008040100154265078	0.0004733362173521748	1.0
5307	20	105	sa20	1	1	dorsal	0	0	0.9886750542837536	0.00624399251497702	0.004510066715272536	0.0005708864859967699	1.0
5308	20	105	sa20	1	1	dorsal	0	0	0.9887864367323015	0.007575527728180248	0.0032978730410162405	0.0003401624985020233	1.0
5309	20	105	sa20	1	1	dorsal	0	0	0.9898578835269286	0.0052866615223130554	0.004711689880932896	0.00014376506982557448	1.0
5310	20	105	sa20	1	1	dorsal	0	0	0.9834140212076549	0.009210976134280327	0.007265777100430811	0.00010922555763396061	1.0
5311	20	105	sa20	1	1	dorsal	0	0	0.9594129836919187	0.005137450531135626	0.03525212436265982	0.00019744141428575693	1.0
5312	20	105	sa20	1	1	dorsal	0	0	0.9184049170475294	0.05002163182164264	0.031421252226659264	0.000152198904168673	1.0
5313	20	105	sa20	1	1	dorsal	0	0	0.9061098898338557	0.02465731576912146	0.06906729332809783	0.00016550106892515893	1.0
5314	20	105	sa20	1	1	dorsal	0	0	0.8559644781703535	0.0358026150839471	0.10804283932247685	0.00019006742322250103	1.0
5315	20	105	sa20	1	1	dorsal	0	0	0.5582194607211202	0.41004670774831675	0.031432323828403226	0.0003015077021599682	1.0
5316	20	105	sa20	1	1	dorsal	0	0	0.6514895159790668	0.20908038135726992	0.13828718105447105	0.001142921609192179	1.0
5317	20	105	sa20	1	1	dorsal	0	0	0.5194513572623696	0.36964846585682837	0.10881467923617438	0.002085497644627771	1.0
5318	20	105	sa20	1	1	dorsal	1	1	0.28827300002572365	0.6893621300776731	0.014570299219731941	0.0077945706768714484	1.0
5319	20	105	sa20	1	1	dorsal	1	1	0.072967264169228	0.8919173458772877	0.02850341778404263	0.006611972169441751	1.0
5320	20	105	sa20	1	1	dorsal	1	1	0.035713138657404477	0.934629988966505	0.005879623116148604	0.02377724925994186	1.0
5321	20	105	sa20	1	1	dorsal	1	1	0.0008086175742547325	0.9793429858779028	0.016875051918487868	0.0029733446293544507	1.0
5322	20	105	sa20	1	1	dorsal	1	1	6.217956881331431e-05	0.927634831379069	0.07189332937148438	0.00040965968063342835	1.0
5323	20	105	sa20	1	1	dorsal	1	1	3.449739019767599e-05	0.8717116342460525	0.12760224940375087	0.0006516189599989445	1.0
5324	20	105	sa20	1	1	dorsal	1	1	1.9848427539721173e-05	0.8427281929912503	0.156810216103264	0.0004417424779458089	1.0
5325	20	105	sa20	1	1	dorsal	1	1	4.348390727329904e-05	0.7543693448322503	0.24493935432261318	0.0006478169378633712	1.0
5326	20	105	sa20	1	1	dorsal	1	1	2.4784776736270445e-05	0.5256467152587421	0.47130426194812414	0.0030242380163975333	1.0
5327	20	105	sa20	1	1	dorsal	1	2	7.309531113890105e-05	0.44972745415453697	0.5498769176047991	0.0003225329295251818	0.0
5328	20	105	sa20	1	1	dorsal	2	2	0.00022936580891004462	0.20129319569123108	0.7980087279552898	0.00046871054456909853	1.0
5329	20	105	sa20	1	1	dorsal	2	2	0.00020496890754779677	0.11336385913980143	0.8861348127964557	0.00029635915619509115	1.0
5330	20	105	sa20	1	1	dorsal	2	2	0.004554192572050767	0.041385976036781714	0.9532930023658132	0.0007668290253543419	1.0
5331	20	105	sa20	1	1	dorsal	2	2	0.015677001951937913	0.008772577428344622	0.9736134840838073	0.0019369365359100939	1.0
5332	20	105	sa20	1	1	dorsal	2	2	0.006150286983387635	0.0046679154872822015	0.9867679909861827	0.0024138065431474637	1.0
5333	20	105	sa20	1	1	dorsal	2	2	0.009542344257537253	0.005398005297432134	0.982391632385849	0.00266801805918165	1.0
5334	20	105	sa20	1	1	dorsal	2	2	0.10692241834379515	0.005735655558515514	0.8838057170903852	0.00353620900730398	1.0
5335	20	105	sa20	1	1	dorsal	2	2	0.056442025639950266	0.009537999941578465	0.928588082334955	0.0054318920835161166	1.0
5336	20	105	sa20	1	1	dorsal	2	2	0.022648585714569312	0.01222347494012536	0.9597411319031303	0.005386807442175024	1.0
5337	20	105	sa20	1	1	dorsal	2	2	0.03192492746089093	0.00182157346545302	0.9453504598436183	0.020903039230037786	1.0
5338	20	105	sa20	1	1	dorsal	2	2	0.027429698768183113	0.0022523006908764763	0.9321700554151978	0.038147945125742606	1.0
5339	20	105	sa20	1	1	dorsal	2	2	0.023260454201209278	0.002079546551478461	0.8862087139741549	0.08845128527315743	1.0
5340	20	105	sa20	1	1	dorsal	2	2	0.010031104011015157	0.0013309434699003036	0.9417231253161501	0.046914827202934474	1.0
5341	20	105	sa20	1	1	dorsal	2	2	0.009873732392988345	0.0013638223037136536	0.8668683921656276	0.12189405313767039	1.0
5342	20	105	sa20	1	1	dorsal	2	2	0.00861266542699309	0.0021404639899921347	0.660847211203398	0.3283996593796168	1.0
5343	20	105	sa20	1	1	dorsal	2	2	0.005817468676188599	0.008919344281364225	0.6575905190006225	0.3276726680418248	1.0
5344	20	105	sa20	1	1	dorsal	2	2	0.0050928679538545865	0.005400457959103987	0.8201069388163561	0.1693997352706853	1.0
5345	20	105	sa20	1	1	dorsal	2	3	0.0010485426777300966	0.016907450255538768	0.4784517953208218	0.5035922117459094	0.0
5346	20	105	sa20	1	1	dorsal	3	3	0.0021543391904783305	0.013319886011584783	0.2828042460662646	0.7017215287316724	1.0
5347	20	105	sa20	1	1	dorsal	3	3	0.001563836673285739	0.003097394246215624	0.32287842169481634	0.6724603473856823	1.0
5348	20	105	sa20	1	1	dorsal	3	3	0.0009740799205251204	0.0015237771700619756	0.39256843182049145	0.6049337110889214	1.0
5349	20	105	sa20	1	1	dorsal	3	3	0.0017890354286432418	0.001024918508096331	0.354046453719768	0.6431395923434925	1.0
5350	20	105	sa20	1	1	dorsal	3	3	0.002622838032370404	0.0022809055923672097	0.15353504869435977	0.8415612076809027	1.0
5351	20	105	sa20	1	1	dorsal	3	3	0.0019076649364439579	0.0035613682805005083	0.12510554671354254	0.869425420069513	1.0
5352	20	105	sa20	1	1	dorsal	3	3	0.0010431849147931925	0.0042865308494492715	0.11470111468080306	0.8799691695549545	1.0
5353	20	105	sa20	1	1	dorsal	3	3	0.0016613279973590254	0.007197140671075153	0.07950436760631062	0.9116371637252553	1.0
5354	20	105	sa20	1	1	dorsal	3	3	0.0021848228064509966	0.01591137858243611	0.03915226345431474	0.9427515351567982	1.0
5355	20	106	sa20	1	1	dorsal	0	0	0.9764305233791035	0.008146130136664279	0.014950502802778966	0.0004728436814531403	1.0
5356	20	106	sa20	1	1	dorsal	0	0	0.9891521972703285	0.002082864959732246	0.008419710549428869	0.0003452272205103167	1.0
5357	20	106	sa20	1	1	dorsal	0	0	0.9927241168208488	0.0018562728205561714	0.005187245994504894	0.00023236436409012745	1.0
5358	20	106	sa20	1	1	dorsal	0	0	0.9924371342380888	0.001027014617270092	0.005550796940922912	0.0009850542037181601	1.0
5359	20	106	sa20	1	1	dorsal	0	0	0.9854727463473797	0.0031787228530395346	0.01085177102938816	0.0004967597701926401	1.0
5360	20	106	sa20	1	1	dorsal	0	0	0.9900025379902138	0.002271135070694506	0.0075032782333674195	0.0002230487057241178	1.0
5361	20	106	sa20	1	1	dorsal	0	0	0.9813041913834919	0.004383923109321843	0.01394877018514575	0.0003631153220404544	1.0
5362	20	106	sa20	1	1	dorsal	0	0	0.9817908780700991	0.00664845993636191	0.009476203829483987	0.0020844581640549666	1.0
5363	20	106	sa20	1	1	dorsal	0	0	0.976190246098087	0.01235876285614129	0.010990024894623437	0.00046096615114820825	1.0
5364	20	106	sa20	1	1	dorsal	0	0	0.8482153476093366	0.1434299769549907	0.006656029416938782	0.0016986460187337767	1.0
5365	20	106	sa20	1	1	dorsal	0	1	0.47561220432746554	0.5186903067466268	0.004910384884609062	0.0007871040412987631	0.0
5366	20	106	sa20	1	1	dorsal	1	1	0.30210768982524794	0.6752201082975038	0.020210776308189536	0.0024614255690588436	1.0
5367	20	106	sa20	1	1	dorsal	1	1	0.05535111379373983	0.8962454746945745	0.04609659072585536	0.0023068207858303567	1.0
5368	20	106	sa20	1	1	dorsal	1	1	0.008851598467595001	0.9210116089243747	0.06856555967965114	0.0015712329283791905	1.0
5369	20	106	sa20	1	1	dorsal	1	1	0.00045541517035985657	0.9419284411853771	0.05592400397430995	0.001692139669953123	1.0
5370	20	106	sa20	1	1	dorsal	1	1	8.700054855872392e-05	0.9420157620877706	0.05660963402076489	0.001287603342905831	1.0
5371	20	106	sa20	1	1	dorsal	1	1	1.8978769959988735e-05	0.9327585719853663	0.06630932112649814	0.0009131281181755283	1.0
5372	20	106	sa20	1	1	dorsal	1	1	5.861698935520836e-05	0.8196517177794331	0.1791150960157214	0.0011745692154902525	1.0
5373	20	106	sa20	1	1	dorsal	1	1	7.673461477384601e-06	0.7224903784011263	0.2769639253895619	0.0005380227478345356	1.0
5374	20	106	sa20	1	1	dorsal	1	1	6.378131757723546e-05	0.6451171986638751	0.3536589292682281	0.0011600907503195685	1.0
5375	20	106	sa20	1	1	dorsal	1	1	3.481042487130059e-05	0.5512093266207215	0.44811380081936625	0.0006420621350409513	1.0
5376	20	106	sa20	1	1	dorsal	2	2	5.978761049591782e-05	0.38136085354280796	0.6182064843377658	0.00037287450893043857	1.0
5377	20	106	sa20	1	1	dorsal	2	2	0.0001628878623952045	0.21585248334589438	0.7826111405348593	0.001373488256851289	1.0
5378	20	106	sa20	1	1	dorsal	2	2	0.0011545602482131057	0.22398672785314142	0.7740113484687255	0.0008473634299200036	1.0
5379	20	106	sa20	1	1	dorsal	2	2	0.0018398274476319572	0.12178848833802859	0.873999505002965	0.0023721792113743723	1.0
5380	20	106	sa20	1	1	dorsal	2	2	0.0033144838274540333	0.025618970794627476	0.9701399580017697	0.0009265873761487711	1.0
5381	20	106	sa20	1	1	dorsal	2	2	0.005483659733562009	0.031223459068676514	0.9606907889966885	0.002602092201073023	1.0
5382	20	106	sa20	1	1	dorsal	2	2	0.005446036612308574	0.010215454157209734	0.9773746056428171	0.006963903587664666	1.0
5383	20	106	sa20	1	1	dorsal	2	2	0.0023854471624282663	0.0034446526493732356	0.9858928795914603	0.008277020596738197	1.0
5384	20	106	sa20	1	1	dorsal	2	2	0.0028667365206547987	0.0037210370989914972	0.9784299278703128	0.014982298510040917	1.0
5385	20	106	sa20	1	1	dorsal	2	2	0.006262403443683188	0.00910958986815964	0.92890930570726	0.055718700980897096	1.0
5386	20	106	sa20	1	1	dorsal	2	2	0.011022464290761811	0.010582254697371996	0.8741578335903558	0.10423744742151039	1.0
5387	20	106	sa20	1	1	dorsal	2	2	0.010102941272754332	0.03532084960048811	0.8955603342444411	0.05901587488231638	1.0
5388	20	106	sa20	1	1	dorsal	2	2	0.006743289562433835	0.016441729175607468	0.818744675893769	0.15807030536818967	1.0
5389	20	106	sa20	1	1	dorsal	2	2	0.00199049532320892	0.012684165713694222	0.9355809954038316	0.049744343559265415	1.0
5390	20	106	sa20	1	1	dorsal	3	2	0.00134082500757654	0.0184473526320736	0.8726041488704703	0.10760767348987967	0.0
5391	20	106	sa20	1	1	dorsal	3	2	0.0032735235337661246	0.004827876252577741	0.6944468869620675	0.29745171325158865	0.0
5392	20	106	sa20	1	1	dorsal	3	3	0.00572525270859844	0.00560662199287073	0.38589683118192075	0.60277129411661	1.0
5393	20	106	sa20	1	1	dorsal	3	3	0.002167857318912548	0.0042264748578258815	0.4497711916753621	0.5438344761478995	1.0
5394	20	106	sa20	1	1	dorsal	3	3	0.00255965482694947	0.009243133282255792	0.44518844856550027	0.5430087633252945	1.0
5395	20	106	sa20	1	1	dorsal	3	3	0.0041539676981097945	0.0037250725826399873	0.28371218660750236	0.7084087731117479	1.0
5396	20	106	sa20	1	1	dorsal	3	3	0.0029753263768272286	0.002476231307480507	0.36126254286704157	0.6332858994486508	1.0
5397	20	106	sa20	1	1	dorsal	3	3	0.002636144724205744	0.0016960247897361501	0.23953366023688927	0.7561341702491688	1.0
5398	20	106	sa20	1	1	dorsal	3	3	0.006495465577369302	0.002807222531682121	0.10787417070158002	0.8828231411893687	1.0
5399	20	106	sa20	1	1	dorsal	3	3	0.001963084830995988	0.003439372831450948	0.1678411310127196	0.8267564113248336	1.0
5400	20	106	sa20	1	1	dorsal	3	3	0.001366592730403834	0.003030163552452199	0.11754990838896762	0.8780533353281764	1.0
5401	20	106	sa20	1	1	dorsal	3	3	0.001225190467191463	0.002673805747426474	0.09120727483897785	0.9048937289464043	1.0
5402	20	106	sa20	1	1	dorsal	3	3	0.0006980895082112391	0.0038086253172683704	0.10385087884592335	0.891642406328597	1.0
5403	20	106	sa20	1	1	dorsal	3	3	0.0006957915695445287	0.006778366966857684	0.0526507221369577	0.9398751193266401	1.0
5404	20	106	sa20	1	1	dorsal	3	3	0.00022619879211520025	0.006845539605491563	0.10137996605372557	0.8915482955486678	1.0
5405	20	107	sa20	1	1	volar	0	0	0.987973111700179	0.001523251897276993	0.010121882402752315	0.00038175399979178016	1.0
5406	20	107	sa20	1	1	volar	0	0	0.9869947055278424	0.0031514202534829354	0.009442416614385439	0.00041145760428923356	1.0
5407	20	107	sa20	1	1	volar	0	0	0.9903715039793769	0.005872947207574244	0.003359354142437861	0.0003961946706111367	1.0
5408	20	107	sa20	1	1	volar	0	0	0.9954631537037596	0.0014414096932007878	0.0025124339749130176	0.0005830026281264094	1.0
5409	20	107	sa20	1	1	volar	0	0	0.9978489152408425	0.0006149825453961525	0.00143415473020396	0.0001019474835575058	1.0
5410	20	107	sa20	1	1	volar	0	0	0.9925351365897833	0.005687656132174583	0.0016906651467671788	8.654213127467513e-05	1.0
5411	20	107	sa20	1	1	volar	0	0	0.9931364190879199	0.002465644151692299	0.004287670222488098	0.00011026653789976614	1.0
5412	20	107	sa20	1	1	volar	0	0	0.9925876058766167	0.0014813830286995208	0.005876875358054713	5.413573662894298e-05	1.0
5413	20	107	sa20	1	1	volar	0	0	0.9457624755881269	0.03742811754322129	0.016785690619620285	2.371624903141954e-05	1.0
5414	20	107	sa20	1	1	volar	0	0	0.6447342399466134	0.3164344022144355	0.03882415565171954	7.2021872317230945e-06	1.0
5415	20	107	sa20	1	1	volar	0	1	0.47882861519743347	0.4839919586890633	0.037155615596204256	2.3810517298876644e-05	0.0
5416	20	107	sa20	1	1	volar	0	1	0.47582827029949887	0.4879199106796825	0.03623443041946059	1.7388601358067323e-05	0.0
5417	20	107	sa20	1	1	volar	1	1	0.08534753935117413	0.8711674957879965	0.043367584518777466	0.00011738034205194602	1.0
5418	20	107	sa20	1	1	volar	1	1	0.0054817224703690645	0.9427888103284612	0.051554912008527486	0.00017455519264220168	1.0
5419	20	107	sa20	1	1	volar	1	1	0.000704361920957709	0.9040746095770595	0.09515921111441868	6.181738756399341e-05	1.0
5420	20	107	sa20	1	1	volar	1	1	0.00041826320073504815	0.8827406823891666	0.1165371539926496	0.00030390041744864804	1.0
5421	20	107	sa20	1	1	volar	1	1	0.0003887868696271485	0.710601679835132	0.28867281178154697	0.0003367215136940813	1.0
5422	20	107	sa20	1	1	volar	1	1	0.0006453536507246703	0.7543795928970379	0.2445235854152478	0.00045146803698962583	1.0
5423	20	107	sa20	1	1	volar	1	1	7.200521927377054e-05	0.7187361903699097	0.2809696062694174	0.0002221981413990316	1.0
5424	20	107	sa20	1	1	volar	1	1	7.896932592832827e-05	0.6958761009464659	0.3037506620673315	0.00029426766027434824	1.0
5425	20	107	sa20	1	1	volar	1	1	0.00012027727907329601	0.6118814286551306	0.38786928854107866	0.0001290055247173775	1.0
5426	20	107	sa20	1	1	volar	1	1	0.00010897423741592968	0.5569223545438837	0.44283472746024277	0.00013394375845754368	1.0
5427	20	107	sa20	1	1	volar	1	1	0.0001680262051078265	0.6886930808991254	0.31106521574790547	7.367714786135739e-05	1.0
5428	20	107	sa20	1	1	volar	1	1	0.0008213697215368901	0.5181000039599447	0.4803021677740742	0.0007764585444441255	1.0
5429	20	107	sa20	1	1	volar	2	2	0.0012561185577713207	0.24333369083352183	0.7539731454056994	0.0014370452030075856	1.0
5430	20	107	sa20	1	1	volar	2	2	0.0010238610481709595	0.26335867965437687	0.7284314706480679	0.007185988649384235	1.0
5431	20	107	sa20	1	1	volar	2	2	0.00041682009668221013	0.06906875852689648	0.9230920592238665	0.007422362152554811	1.0
5432	20	107	sa20	1	1	volar	2	2	0.0006640060549144239	0.04675710868348643	0.9335121654859609	0.01906671977563824	1.0
5433	20	107	sa20	1	1	volar	2	2	0.001436573859875618	0.05792489931744554	0.888699715951828	0.051938810870850866	1.0
5434	20	107	sa20	1	1	volar	2	2	0.00067739404685391	0.004047604458016753	0.9792765955978188	0.015998405897310622	1.0
5435	20	107	sa20	1	1	volar	2	2	0.00042715790525265816	0.004498437175319308	0.9683028446636671	0.026771560255760954	1.0
5436	20	107	sa20	1	1	volar	2	2	0.001272504083010754	0.00519625565745793	0.9155869942431555	0.07794424601637574	1.0
5437	20	107	sa20	1	1	volar	2	2	0.005418457306175876	0.018257517912379808	0.9032325593635957	0.07309146541784858	1.0
5438	20	107	sa20	1	1	volar	2	2	0.004337610935490445	0.019281027924692832	0.8111576283680264	0.16522373277179048	1.0
5439	20	107	sa20	1	1	volar	3	2	0.00399531957531296	0.00163900367574078	0.8691634048162078	0.12520227193273845	0.0
5440	20	107	sa20	1	1	volar	3	2	0.0027488849210341995	0.002148916373123396	0.5126784282046531	0.48242377050118923	0.0
5441	20	107	sa20	1	1	volar	3	2	0.008115711303079915	0.0017377043430839413	0.576873231255255	0.4132733530985811	0.0
5442	20	107	sa20	1	1	volar	3	3	0.014496116728305917	0.0009413321345034353	0.4142817012057306	0.57028084993146	1.0
5443	20	107	sa20	1	1	volar	3	3	0.004314778871417571	0.002063002459650531	0.49384384407405774	0.49977837459487423	1.0
5444	20	107	sa20	1	1	volar	3	2	0.0034089641360847147	0.009863058608119176	0.5268571232891156	0.4598708539666806	0.0
5445	20	107	sa20	1	1	volar	3	2	0.006379940757383626	0.0033370650207525843	0.49561589463900957	0.4946670995828542	0.0
5446	20	107	sa20	1	1	volar	3	2	0.0027185373178253876	0.004315894349771906	0.506398690963906	0.4865668773684968	0.0
5447	20	107	sa20	1	1	volar	3	3	0.0037549254178255113	0.005795630365335623	0.47825421738114815	0.5121952268356907	1.0
5448	20	107	sa20	1	1	volar	3	3	0.0011356787437098211	0.007522850905636306	0.4136273805450067	0.5777140898056472	1.0
5449	20	107	sa20	1	1	volar	3	3	0.0006837720478586057	0.01657617428355461	0.41897824262184474	0.5637618110467421	1.0
5450	20	107	sa20	1	1	volar	3	3	0.0006018663445798088	0.00562375512756384	0.3362669639654091	0.6575074145624473	1.0
5451	20	107	sa20	1	1	volar	3	3	0.0003791201654290638	0.002364562250663135	0.2884908935889935	0.7087654239949143	1.0
5452	20	107	sa20	1	1	volar	3	3	0.0007156972668015613	0.0017279397806407733	0.18071603732976843	0.8168403256227892	1.0
5453	20	107	sa20	1	1	volar	3	3	0.001762834575614267	0.001499696960041062	0.17906613011140293	0.8176713383529417	1.0
5454	20	107	sa20	1	1	volar	3	3	0.0006548119335281876	0.0009803563339145752	0.12290763514366532	0.875457196588892	1.0
5455	20	108	sa20	1	1	volar	0	0	0.9933395505504072	0.0033099755802236406	0.0016057553474700587	0.0017447185218991417	1.0
5456	20	108	sa20	1	1	volar	0	0	0.9937350835521679	0.0013455910327154067	0.0033567810740049125	0.0015625443411118444	1.0
5457	20	108	sa20	1	1	volar	0	0	0.9945779978037946	0.0002013699061034373	0.0038486595976458884	0.0013719726924560109	1.0
5458	20	108	sa20	1	1	volar	0	0	0.9962127598669133	0.000213571315803629	0.002977434498958399	0.0005962343183248858	1.0
5459	20	108	sa20	1	1	volar	0	0	0.9960250155347894	0.0009288663214500629	0.0022196098966618598	0.0008265082470985794	1.0
5460	20	108	sa20	1	1	volar	0	0	0.9918702287638645	0.0005788467934230218	0.007298362822954976	0.0002525616197573413	1.0
5461	20	108	sa20	1	1	volar	0	0	0.9895793812009909	0.001842793951989367	0.008509843557348792	6.798128967096843e-05	1.0
5462	20	108	sa20	1	1	volar	0	0	0.984483087185882	0.002986276859426247	0.012425951178446382	0.0001046847762456058	1.0
5463	20	108	sa20	1	1	volar	0	0	0.8954921359592669	0.06415369327100964	0.040313219859840085	4.095090988334794e-05	1.0
5464	20	108	sa20	1	1	volar	0	0	0.6146030456856363	0.3419641841825602	0.043381537355209394	5.12327765942173e-05	1.0
5465	20	108	sa20	1	1	volar	0	1	0.45948824341027933	0.4865654481546137	0.05391832013826923	2.7988296837655347e-05	0.0
5466	20	108	sa20	1	1	volar	0	1	0.2657843950138698	0.5832209143228873	0.15098188826262185	1.2802400621142656e-05	0.0
5467	20	108	sa20	1	1	volar	0	1	0.06264235296885019	0.7637910861658431	0.17355490544779217	1.1655417514280255e-05	0.0
5468	20	108	sa20	1	1	volar	1	1	0.013767269686317968	0.8149876959033302	0.17122923088893066	1.5803521421259442e-05	1.0
5469	20	108	sa20	1	1	volar	1	1	0.006597724382869988	0.8173423028795714	0.17603943584810022	2.0536889458407536e-05	1.0
5470	20	108	sa20	1	1	volar	1	1	0.0014614705290434842	0.7521123233546478	0.24638626900514887	3.993711115965919e-05	1.0
5471	20	108	sa20	1	1	volar	1	1	0.0005414515014829301	0.7628512038448364	0.23654885483043356	5.8489823247068174e-05	1.0
5472	20	108	sa20	1	1	volar	1	1	0.0003551411364442753	0.7643414169471274	0.23502217815367815	0.00028126376275014773	1.0
5473	20	108	sa20	1	1	volar	1	1	0.0002159753238330711	0.6181628628826702	0.38070912804513113	0.0009120337483657696	1.0
5474	20	108	sa20	1	1	volar	1	1	0.00027404964424679833	0.7361865293295348	0.2622300634554826	0.001309357570735852	1.0
5475	20	108	sa20	1	1	volar	1	1	0.0010858846322130838	0.6671487816099477	0.3313954496359536	0.0003698841218855605	1.0
5476	20	108	sa20	1	1	volar	1	1	0.00021492928427736187	0.5279206306380813	0.47118242881946754	0.0006820112581738241	1.0
5477	20	108	sa20	1	1	volar	1	2	0.0001304708531295851	0.33472528886345043	0.6643689379043942	0.000775302379025618	0.0
5478	20	108	sa20	1	1	volar	1	2	4.8054668279524584e-05	0.4734353932331122	0.5203235835227416	0.006192968575866801	0.0
5479	20	108	sa20	1	1	volar	2	2	0.0016652683305275195	0.27847255290622747	0.6999252874427473	0.019936891320497665	1.0
5480	20	108	sa20	1	1	volar	2	2	0.0037327264402477814	0.31059138318017876	0.653170881392109	0.03250500898746446	1.0
5481	20	108	sa20	1	1	volar	2	2	0.0007237591037614466	0.3089867503601098	0.681402711017743	0.008886779518385683	1.0
5482	20	108	sa20	1	1	volar	2	2	0.007051958599241582	0.1876557284595274	0.7948640863045957	0.010428226636635216	1.0
5483	20	108	sa20	1	1	volar	2	2	0.005370555068032153	0.0974288832259546	0.8740115467200374	0.023189014985975694	1.0
5484	20	108	sa20	1	1	volar	2	2	0.010353471839468264	0.041584249120473864	0.8818905110297258	0.06617176801033206	1.0
5485	20	108	sa20	1	1	volar	2	2	0.008722733996010505	0.026374798880955508	0.8673193858590258	0.09758308126400823	1.0
5486	20	108	sa20	1	1	volar	2	2	0.006679853548620004	0.029323656337227798	0.8306548365028664	0.1333416536112857	1.0
5487	20	108	sa20	1	1	volar	2	2	0.008137079320784973	0.049750448531040645	0.8434927394521806	0.09861973269599388	1.0
5488	20	108	sa20	1	1	volar	2	2	0.02341982470557347	0.019827426082274575	0.8749268352578798	0.08182591395427198	1.0
5489	20	108	sa20	1	1	volar	2	2	0.023601487330165597	0.010175560608637745	0.825447997351651	0.1407749547095458	1.0
5490	20	108	sa20	1	1	volar	3	2	0.012505440166446101	0.010444508228488117	0.6774635975765434	0.29958645402852235	0.0
5491	20	108	sa20	1	1	volar	3	2	0.006118586307100013	0.023750915202298002	0.7393795155938544	0.23075098289674773	0.0
5492	20	108	sa20	1	1	volar	3	2	0.005054024707950292	0.010717126421038933	0.6870683646875074	0.2971604841835034	0.0
5493	20	108	sa20	1	1	volar	3	2	0.005298777074415863	0.004778343898046929	0.7151761343600948	0.2747467446674424	0.0
5494	20	108	sa20	1	1	volar	3	2	0.005295287039153429	0.0055780839838337724	0.8098734180129136	0.17925321096409927	0.0
5495	20	108	sa20	1	1	volar	3	2	0.0026037162907289442	0.007782589538439983	0.6077993643024745	0.38181432986835667	0.0
5496	20	108	sa20	1	1	volar	3	2	0.003852703037485482	0.014364823205602603	0.648373722994224	0.3334087507626879	0.0
5497	20	108	sa20	1	1	volar	3	2	0.0020691195736371945	0.001983797845589958	0.5479318865574424	0.4480151960233305	0.0
5498	20	108	sa20	1	1	volar	3	3	0.0030536501222792256	0.002478842312343657	0.39892148146391054	0.5955460261014666	1.0
5499	20	108	sa20	1	1	volar	3	3	0.0013369220044632032	0.0008213815883232314	0.3429226021835072	0.6549190942237063	1.0
5500	20	108	sa20	1	1	volar	3	3	0.0024878649464403066	0.0009876178366850044	0.19278727252386893	0.8037372446930057	1.0
5501	20	108	sa20	1	1	volar	3	3	0.0028845347452651515	0.0008899666517948414	0.14216056047515618	0.8540649381277838	1.0
5502	20	108	sa20	1	1	volar	3	3	0.0034073983145265063	0.0020492415361468026	0.08857818493105953	0.9059651752182671	1.0
5503	20	108	sa20	1	1	volar	3	3	0.002006602706980881	0.00022435237611810718	0.17685499478579508	0.820914050131106	1.0
5504	20	108	sa20	1	1	volar	3	3	0.0013864741204897791	0.0011881436837577208	0.18016393140137868	0.8172614507943737	1.0
5505	20	109	sa20	1	1	volar	0	0	0.9897402774763605	0.004809045702491514	0.0052803048656625984	0.00017037195548541033	1.0
5506	20	109	sa20	1	1	volar	0	0	0.9892667507976385	0.005229615187584007	0.005391410947855942	0.0001122230669215104	1.0
5507	20	109	sa20	1	1	volar	0	0	0.9770293856920184	0.01757589680566937	0.005221026998350255	0.00017369050396194685	1.0
5508	20	109	sa20	1	1	volar	0	0	0.9749393417248764	0.022083107673101322	0.0028228668116941505	0.00015468379032801605	1.0
5509	20	109	sa20	1	1	volar	0	0	0.9787522007212787	0.01857988698236299	0.002477132127315172	0.00019078016904342248	1.0
5510	20	109	sa20	1	1	volar	0	0	0.9511598056752508	0.04030676565355978	0.008396241286468483	0.0001371873847207641	1.0
5511	20	109	sa20	1	1	volar	0	0	0.9445446125174364	0.042743151309710674	0.012434637407855085	0.0002775987649978147	1.0
5512	20	109	sa20	1	1	volar	0	0	0.9188996641668157	0.06480981421382523	0.016071992139103694	0.00021852948025526475	1.0
5513	20	109	sa20	1	1	volar	0	0	0.8697191010495398	0.11596998354017186	0.013760295413066595	0.0005506199972217143	1.0
5514	20	109	sa20	1	1	volar	0	0	0.6999817614153868	0.2784672027412717	0.021233562533363236	0.0003174733099782809	1.0
5515	20	109	sa20	1	1	volar	0	0	0.5400301509481901	0.43936276540249836	0.020429848517918507	0.00017723513139311628	1.0
5516	20	109	sa20	1	1	volar	0	1	0.3754153050827687	0.5952445658488235	0.029227847057220594	0.00011228201118706956	0.0
5517	20	109	sa20	1	1	volar	1	1	0.03752990792461266	0.9172267827564184	0.04515936777920309	8.394153976582851e-05	1.0
5518	20	109	sa20	1	1	volar	1	1	0.00266626605879934	0.9132604305138825	0.08392594604666928	0.00014735738064876918	1.0
5519	20	109	sa20	1	1	volar	1	1	0.00032164552935556016	0.954559670259351	0.044774572709608065	0.00034411150168542055	1.0
5520	20	109	sa20	1	1	volar	1	1	0.000149902521139822	0.9553707485085033	0.04382371718627939	0.0006556317840774787	1.0
5521	20	109	sa20	1	1	volar	1	1	5.51218082169819e-05	0.937715030139356	0.06192692271737616	0.00030292533505079836	1.0
5522	20	109	sa20	1	1	volar	1	1	9.990723419014513e-05	0.8750940340927832	0.12431627111923686	0.0004897875537896999	1.0
5523	20	109	sa20	1	1	volar	1	1	0.0001051071765023632	0.8888205365824999	0.11047696230637406	0.0005973939346234868	1.0
5524	20	109	sa20	1	1	volar	1	1	4.2036545039011064e-05	0.6733140428444803	0.32642921877351233	0.00021470183696829917	1.0
5525	20	109	sa20	1	1	volar	1	1	0.00014752658950580047	0.5743676931679004	0.4251296080756413	0.0003551721669525189	1.0
5526	20	109	sa20	1	1	volar	1	1	0.0001999534536631429	0.5536525275553679	0.44563058474438094	0.0005169342465881153	1.0
5527	20	109	sa20	1	1	volar	1	2	0.000578055629653234	0.20204040665862644	0.7964775484254559	0.0009039892862644683	0.0
5528	20	109	sa20	1	1	volar	2	2	0.0014580676646194553	0.1345025403220378	0.8636116253770788	0.0004277666362640388	1.0
5529	20	109	sa20	1	1	volar	2	2	0.0017722567209135288	0.13609176374262025	0.8614331833934978	0.0007027961429684864	1.0
5530	20	109	sa20	1	1	volar	2	2	0.010217290260212765	0.029715534917094076	0.9580549851686776	0.0020121896540156187	1.0
5531	20	109	sa20	1	1	volar	2	2	0.010277805999849272	0.015849539499827	0.9705000027308522	0.003372651769471485	1.0
5532	20	109	sa20	1	1	volar	2	2	0.01190952991478853	0.07131626985704909	0.9129133377283367	0.0038608624998256315	1.0
5533	20	109	sa20	1	1	volar	2	2	0.004643058591355684	0.12599703739948734	0.8649983500328463	0.004361553976310622	1.0
5534	20	109	sa20	1	1	volar	2	2	0.010103218943658815	0.07694313741391157	0.8943889140227468	0.018564729619682828	1.0
5535	20	109	sa20	1	1	volar	2	2	0.005495091355208293	0.04952059946915037	0.9201388198017608	0.024845489373880543	1.0
5536	20	109	sa20	1	1	volar	2	2	0.007019939918946433	0.018583581443030645	0.9321849004001215	0.042211578237901476	1.0
5537	20	109	sa20	1	1	volar	2	2	0.004640009496878078	0.007837217915162167	0.9489125539567663	0.03861021863119337	1.0
5538	20	109	sa20	1	1	volar	2	2	0.0032067032583881607	0.010611564778771614	0.969462660747054	0.016719071215786217	1.0
5539	20	109	sa20	1	1	volar	2	2	0.00764226973715499	0.01205206031338807	0.9479537646345387	0.03235190531491836	1.0
5540	20	109	sa20	1	1	volar	2	2	0.007186369187304316	0.003090570356113182	0.970406803349866	0.019316257106716573	1.0
5541	20	109	sa20	1	1	volar	3	2	0.00568799198273084	0.007130084158723223	0.9401148217689848	0.0470671020895611	0.0
5542	20	109	sa20	1	1	volar	3	2	0.012885756883770121	0.023895892473192498	0.8920982904983246	0.07112006014471275	0.0
5543	20	109	sa20	1	1	volar	3	2	0.008658749899117808	0.0027939377231897176	0.7524770504717411	0.2360702619059514	0.0
5544	20	109	sa20	1	1	volar	3	2	0.004768710442193635	0.015579747580245211	0.7894684640991932	0.19018307787836786	0.0
5545	20	109	sa20	1	1	volar	3	2	0.010331592695792462	0.009852626668355806	0.7844990377827659	0.19531674285308578	0.0
5546	20	109	sa20	1	1	volar	3	2	0.007236670285703586	0.0057409511756989174	0.6778548457501291	0.3091675327884684	0.0
5547	20	109	sa20	1	1	volar	3	2	0.004557690509276128	0.005569712474813406	0.7884618776214656	0.201410719394445	0.0
5548	20	109	sa20	1	1	volar	3	2	0.0030591008699718354	0.0053607463278048835	0.5263907403301314	0.4651894124720919	0.0
5549	20	109	sa20	1	1	volar	3	3	0.0021780991384920617	0.004006913096089665	0.45010870014366705	0.5437062876217513	1.0
5550	20	109	sa20	1	1	volar	3	3	0.0018020244445836587	0.0031010984908625473	0.308579143562451	0.6865177335021028	1.0
5551	20	109	sa20	1	1	volar	3	3	0.001288889030023725	0.0008766129738732837	0.3452701321151545	0.6525643658809485	1.0
5552	20	109	sa20	1	1	volar	3	3	0.0032955372087369035	0.0036439334785024987	0.2442857256881826	0.7487748036245779	1.0
5553	20	109	sa20	1	1	volar	3	3	0.002532811610984646	0.0018740025289500641	0.16366037639599024	0.831932809464075	1.0
5554	20	109	sa20	1	1	volar	3	3	0.0010984601329520733	0.0018677509917388359	0.1433139217521966	0.8537198671231124	1.0
5855	22	116	sa20	1	1	dorsal	0	0	0.971137439770794	3.3992561050303095e-05	0.013324966884380764	0.015503600783775027	1.0
5856	22	116	sa20	1	1	dorsal	0	0	0.9857965098700632	6.0506455825456935e-05	0.011229442458006497	0.002913541216105037	1.0
5857	22	116	sa20	1	1	dorsal	0	0	0.9878218297083814	0.00019454903699694633	0.009303758898013272	0.0026798623566082528	1.0
5858	22	116	sa20	1	1	dorsal	0	0	0.9681194874007016	0.000320950320034415	0.02748680891635251	0.0040727533629113175	1.0
5859	22	116	sa20	1	1	dorsal	0	0	0.9592482181338684	0.00012859044842171265	0.03829741096570363	0.0023257804520062293	1.0
5860	22	116	sa20	1	1	dorsal	0	0	0.8962362175522205	0.0009173696634824783	0.10253406707009008	0.0003123457142069492	1.0
5861	22	116	sa20	1	1	dorsal	0	0	0.8405356860027133	0.003942633704065644	0.1551534225109526	0.0003682577822685429	1.0
5862	22	116	sa20	1	1	dorsal	0	0	0.8105001736278814	0.002047884405703366	0.18663434404235724	0.0008175979240580921	1.0
5863	22	116	sa20	1	1	dorsal	0	0	0.839133769618637	0.028520778115119026	0.12976556833417552	0.0025798839320684067	1.0
5864	22	116	sa20	1	1	dorsal	0	0	0.7627756494490617	0.024083626584668474	0.20662270640549069	0.0065180175607791315	1.0
5865	22	116	sa20	1	1	dorsal	0	0	0.676861412926306	0.05484433620369058	0.2629039195663518	0.005390331303651578	1.0
5866	22	116	sa20	1	1	dorsal	1	0	0.44647359168904666	0.18449818049736363	0.3585810934057515	0.010447134407838034	0.0
5867	22	116	sa20	1	1	dorsal	1	1	0.14963857264083136	0.519667412152853	0.32370846595817054	0.006985549248145095	1.0
5868	22	116	sa20	1	1	dorsal	1	1	0.01609273552437242	0.8495299656913209	0.1319878564110251	0.0023894423732816962	1.0
5869	22	116	sa20	1	1	dorsal	1	1	0.004780817551699489	0.9554939016405736	0.024769822483012675	0.014955458324714095	1.0
5870	22	116	sa20	1	1	dorsal	1	1	0.0008636130137317177	0.97015574475572	0.023173265820044475	0.005807376410503853	1.0
5871	22	116	sa20	1	1	dorsal	1	1	0.0013465199917900399	0.9814458680805584	0.007733136103406502	0.009474475824244953	1.0
5872	22	116	sa20	1	1	dorsal	1	1	0.0013722871037281639	0.9761037768027807	0.015779490214596563	0.0067444458788946445	1.0
5873	22	116	sa20	1	1	dorsal	1	1	0.00010781553018268176	0.9736938591070342	0.015883668476549116	0.010314656886234033	1.0
5874	22	116	sa20	1	1	dorsal	1	1	0.000181532117804927	0.9625233090384873	0.018551461297901296	0.018743697545806376	1.0
5875	22	116	sa20	1	1	dorsal	1	1	3.280560929069339e-05	0.931077658627507	0.0520624817571494	0.016827054006052805	1.0
5876	22	116	sa20	1	1	dorsal	1	1	2.7411843322221123e-05	0.9432034453966347	0.05289209997294518	0.0038770427870978355	1.0
5877	22	116	sa20	1	1	dorsal	1	1	9.154095866938575e-06	0.8540008521565229	0.14443679206032256	0.001553201687287572	1.0
5878	22	116	sa20	1	1	dorsal	1	1	7.072413050887398e-06	0.8226072330876775	0.17485073541070106	0.002534959088570414	1.0
5879	22	116	sa20	1	1	dorsal	2	1	7.0776669319377345e-06	0.757849407760533	0.23864472029834724	0.003498794274187812	0.0
5880	22	116	sa20	1	1	dorsal	2	1	1.0782710374030252e-05	0.6364428030883402	0.3628059736303958	0.0007404405708899999	0.0
5881	22	116	sa20	1	1	dorsal	2	2	1.8408527762896405e-05	0.16788675269198902	0.8304678099198713	0.0016270288603767971	1.0
5882	22	116	sa20	1	1	dorsal	2	2	5.929374547191191e-05	0.3741678373283387	0.6187647345830146	0.0070081343431748055	1.0
5883	22	116	sa20	1	1	dorsal	2	2	0.00013831810843404705	0.301585016104411	0.6891155393589723	0.009161126428182655	1.0
5884	22	116	sa20	1	1	dorsal	2	2	0.00023828755143831464	0.020832245795701084	0.9720018653221578	0.006927601330702771	1.0
5885	22	116	sa20	1	1	dorsal	2	2	0.0007339547016498576	0.03405446995329596	0.9605251118106833	0.004686463534370918	1.0
5886	22	116	sa20	1	1	dorsal	2	2	0.0011723912626109938	0.009725783800120449	0.9866152270227079	0.002486597914560732	1.0
5887	22	116	sa20	1	1	dorsal	2	2	0.0003837204885027177	0.014777667247239595	0.9773938119730129	0.0074448002912447745	1.0
5888	22	116	sa20	1	1	dorsal	2	2	0.0010481662318865624	0.005185080282615638	0.9867230883497758	0.0070436651357220015	1.0
5889	22	116	sa20	1	1	dorsal	2	2	0.0008135666303701863	0.003953761408126308	0.9837476773475824	0.01148499461392111	1.0
5890	22	116	sa20	1	1	dorsal	2	2	0.000706868892135505	0.0021805371218348198	0.9377118439435203	0.05940075004250954	1.0
5891	22	116	sa20	1	1	dorsal	2	2	0.00043008368725413625	0.0033181843124525877	0.9702420152366559	0.02600971676363741	1.0
5892	22	116	sa20	1	1	dorsal	2	2	0.00048192841927156295	0.010429371019083086	0.9734698821843998	0.01561881837724557	1.0
5893	22	116	sa20	1	1	dorsal	2	2	0.0008550627178828708	0.0034244111553322692	0.9762002875819841	0.019520238544800863	1.0
5894	22	116	sa20	1	1	dorsal	2	2	0.0008449811145136289	0.0023290656944765084	0.9824370111479946	0.014388942043015164	1.0
5895	22	116	sa20	1	1	dorsal	2	2	0.0014616014223258389	0.0057047814145144895	0.9599974670398964	0.03283615012326321	1.0
5896	22	116	sa20	1	1	dorsal	2	2	0.0027511240048645152	0.0020089298861969166	0.9044686037647898	0.09077134234414883	1.0
5897	22	116	sa20	1	1	dorsal	2	2	0.0015897812170705952	0.004054776568475026	0.9356823254836741	0.058673116730780066	1.0
5898	22	116	sa20	1	1	dorsal	2	2	0.0013272360853482685	0.0029405231832171554	0.906803335060759	0.08892890567067543	1.0
5899	22	116	sa20	1	1	dorsal	2	2	0.0033361830452251526	0.0016533733819382526	0.8645439220709883	0.13046652150184831	1.0
5900	22	116	sa20	1	1	dorsal	2	2	0.0006016181449795826	0.005177490228325057	0.8892035701059922	0.1050173215207031	1.0
5901	22	116	sa20	1	1	dorsal	2	2	0.001801176112091265	0.0028846455490081167	0.7638450951193826	0.23146908321951806	1.0
5902	22	116	sa20	1	1	dorsal	2	2	0.0015932630740831566	0.0021561827942507966	0.6265727058200742	0.36967784831159195	1.0
5903	22	116	sa20	1	1	dorsal	2	3	0.0014754223045530153	0.0008293638578089652	0.4891726066957287	0.5085226071419093	0.0
5904	22	116	sa20	1	1	dorsal	2	2	0.0020723009684828716	0.0008219606442957751	0.7009608537612925	0.2961448846259288	1.0
5905	22	117	sa20	1	1	dorsal	0	0	0.987196455023746	5.737618281515395e-05	0.004687485978994023	0.008058682814444891	1.0
5906	22	117	sa20	1	1	dorsal	0	0	0.99145983802991	8.107782847163569e-05	0.004245458848380511	0.0042136252932378285	1.0
5907	22	117	sa20	1	1	dorsal	0	0	0.9857016222138845	0.00010226487207014533	0.006726818691862528	0.0074692942221827735	1.0
5908	22	117	sa20	1	1	dorsal	0	0	0.9927942538543472	0.00011824734612971247	0.003549530591771362	0.003537968207751611	1.0
5909	22	117	sa20	1	1	dorsal	0	0	0.9901699775890732	0.00014540662086800387	0.005770601397103333	0.003914014392955392	1.0
5910	22	117	sa20	1	1	dorsal	0	0	0.9859192666314788	3.331570330344413e-05	0.008078062161825267	0.005969355503392502	1.0
5911	22	117	sa20	1	1	dorsal	0	0	0.9844023993269273	3.106162732070302e-05	0.012035442986315396	0.003531096059436487	1.0
5912	22	117	sa20	1	1	dorsal	0	0	0.9774430984556884	0.00019606219943059248	0.019892723660333966	0.0024681156845471576	1.0
5913	22	117	sa20	1	1	dorsal	1	0	0.9844740338707949	0.0013265610419852221	0.01147636539465352	0.002723039692566364	0.0
5914	22	117	sa20	1	1	dorsal	1	0	0.9543387381115415	0.022043190682001623	0.022251992848821338	0.0013660783576356008	0.0
5915	22	117	sa20	1	1	dorsal	1	1	0.23508292452423943	0.7291667961527861	0.035543898295429845	0.00020638102754463357	1.0
5916	22	117	sa20	1	1	dorsal	1	1	0.07080911351904089	0.9085561252510944	0.02048488133455781	0.00014987989530699974	1.0
5917	22	117	sa20	1	1	dorsal	1	1	0.026447276593441104	0.9218877271132822	0.05139169252038585	0.0002733037728910379	1.0
5918	22	117	sa20	1	1	dorsal	1	1	0.003073041446099643	0.9367623632833262	0.060088035210155655	7.656006041846503e-05	1.0
5919	22	117	sa20	1	1	dorsal	1	1	0.0034211407381973423	0.9148661114306569	0.08164709138181037	6.565644933530244e-05	1.0
5920	22	117	sa20	1	1	dorsal	1	1	0.001381649524156673	0.8961248043755443	0.10238717731704179	0.00010636878325726351	1.0
5921	22	117	sa20	1	1	dorsal	1	1	0.0020479192764050044	0.8994468908831261	0.09832203712542222	0.0001831527150465393	1.0
5922	22	117	sa20	1	1	dorsal	1	1	0.0005584048779746831	0.8416800778635093	0.15757284969638272	0.00018866756213326417	1.0
5923	22	117	sa20	1	1	dorsal	1	1	0.00044618626138499064	0.8191342163972158	0.180043614546505	0.000375982794894067	1.0
5924	22	117	sa20	1	1	dorsal	1	1	0.00023258038541721198	0.8200207429164575	0.17952168243923192	0.00022499425889333552	1.0
5925	22	117	sa20	1	1	dorsal	1	1	6.671448103956601e-05	0.7293161036940402	0.27004242687139796	0.0005747549535222838	1.0
5926	22	117	sa20	1	1	dorsal	1	1	0.000380665840455532	0.6201423738116044	0.3777219066031447	0.0017550537447955372	1.0
5927	22	117	sa20	1	1	dorsal	1	1	0.0003019467470041272	0.7042087588795477	0.293620820942669	0.0018684734307790679	1.0
5928	22	117	sa20	1	1	dorsal	1	1	0.00016709570154969288	0.7756485552567246	0.22141609768161039	0.002768251360115352	1.0
5929	22	117	sa20	1	1	dorsal	2	1	0.00033476031683573145	0.5649859642185362	0.41394191259888713	0.020737362865740922	0.0
5930	22	117	sa20	1	1	dorsal	2	2	0.00022462549096158126	0.31078288427890366	0.6681692761250907	0.020823214105044147	1.0
5931	22	117	sa20	1	1	dorsal	2	1	0.0009995674667029131	0.5172953206720867	0.4702714707115044	0.011433641149705959	0.0
5932	22	117	sa20	1	1	dorsal	2	2	0.00222534863385864	0.10150361345428158	0.876589607141022	0.019681430770837827	1.0
5933	22	117	sa20	1	1	dorsal	2	2	0.0006462847815625596	0.05340508597615355	0.93012600190901	0.01582262733327391	1.0
5934	22	117	sa20	1	1	dorsal	2	2	0.0010727443820053892	0.034540143012456545	0.9497094970889807	0.014677615516557403	1.0
5935	22	117	sa20	1	1	dorsal	2	2	0.0003714251372507793	0.15702222715967745	0.8374606880614495	0.005145659641622321	1.0
5936	22	117	sa20	1	1	dorsal	2	2	0.00040978136382167793	0.013753332658951392	0.9671770866562439	0.018659799320983054	1.0
5937	22	117	sa20	1	1	dorsal	2	2	0.0002275785804469	0.049083926541852715	0.941952578886351	0.00873591599134933	1.0
5938	22	117	sa20	1	1	dorsal	2	2	0.00023264763779708074	0.049215872440269065	0.935361083194475	0.01519039672745892	1.0
5939	22	117	sa20	1	1	dorsal	2	2	0.0004163767039461515	0.00850266348325102	0.8837078757910677	0.10737308402173514	1.0
5940	22	117	sa20	1	1	dorsal	2	2	0.00025598775149180905	0.0028744735617191397	0.87344198359425	0.12342755509253912	1.0
5941	22	117	sa20	1	1	dorsal	2	2	0.00036427239571471415	0.005410761478107078	0.7602011993846847	0.23402376674149367	1.0
5942	22	117	sa20	1	1	dorsal	2	2	0.0010075902624919768	0.003287545261831116	0.7690262787474826	0.22667858572819433	1.0
5943	22	117	sa20	1	1	dorsal	2	2	0.0009047600958123616	0.003056892951692764	0.8853866118720946	0.11065173508040022	1.0
5944	22	117	sa20	1	1	dorsal	2	2	0.0014156118765922996	0.0033911061926227633	0.6132106736014986	0.3819826083292864	1.0
5945	22	117	sa20	1	1	dorsal	2	2	0.0007898047930453653	0.002829333779895321	0.8235821714682207	0.17279868995883865	1.0
5946	22	117	sa20	1	1	dorsal	2	2	0.0006203520171914682	0.0008741637993941622	0.7835465691279349	0.21495891505547954	1.0
5947	22	117	sa20	1	1	dorsal	2	2	0.00023499330684107996	0.0020984174918808616	0.7929091294624888	0.20475745973878923	1.0
5948	22	117	sa20	1	1	dorsal	2	2	0.0002912507821245972	0.0008111188099530824	0.6568744849518297	0.34202314545609264	1.0
5949	22	117	sa20	1	1	dorsal	2	2	0.00045562317181218855	0.00031757565256872075	0.533513783762155	0.4657130174134641	1.0
5950	22	117	sa20	1	1	dorsal	2	2	0.00017887988563002538	0.00014118960011334463	0.6161616925969379	0.38351823791731876	1.0
5951	22	117	sa20	1	1	dorsal	2	2	0.0004414723904935924	0.00027308332741987233	0.661402664252753	0.3378827800293336	1.0
5952	22	117	sa20	1	1	dorsal	2	2	0.00022480349758513595	5.8951419794740573e-05	0.5446682900120543	0.45504795507056583	1.0
5953	22	117	sa20	1	1	dorsal	2	2	0.0004762784624323694	2.748770299573828e-05	0.5493452317471688	0.45015100208740305	1.0
[truncated: 3,320 more rows]
