# Supplementary material for: Automated Segmentation of Skin Strata in Reflectance Confocal Microscopy Depth Stacks
Source: PLoS One. 2016 Apr 18;11(4):e0153208. doi: 10.1371/journal.pone.0153208 (PMC4835045; doi:10.1371/journal.pone.0153208)
Supplement: S2 Table — (CSV) [file pone.0153208.s004.csv]

	age	bodysite	participant	stack	accuracy	sc_ve_auto	sc_ve_derm	ve_dej_auto	ve_dej_derm	dej_pd_auto	dej_pd_derm
0	sa20	dorsal	4	14	0.7	7.0	7.0	22.0	28.0	43.0	34.0
1	sa20	dorsal	4	15	0.92	10.0	9.0	25.0	23.0	49.0
2	sa20	dorsal	4	16	0.74	10.0	9.0	24.0	29.0	43.0
3	sa20	dorsal	5	20	0.9	7.0	9.0	21.0	22.0	38.0	36.0
4	sa20	dorsal	5	21	0.84	11.0	7.0	24.0	25.0	41.0	44.0
5	sa20	dorsal	9	42	0.88	12.0	11.0	24.0	25.0	37.0	41.0
6	sa20	dorsal	9	43	0.8	10.0	10.0	21.0	26.0	35.0	40.0
7	sa20	dorsal	9	44	0.98	11.0	11.0	22.0	21.0	34.0	34.0
8	sa20	dorsal	12	60	0.88	11.0	12.0	19.0	23.0	32.0	31.0
9	sa20	dorsal	12	61	0.92	11.0	11.0	18.0	21.0	31.0	32.0
10	sa20	dorsal	12	62	0.92	11.0	12.0	20.0	23.0	30.0	30.0
11	sa20	dorsal	14	70	0.94	6.0	7.0	20.0	20.0	31.0	33.0
12	sa20	dorsal	14	71	0.92	9.0	8.0	23.0	23.0	36.0	33.0
13	sa20	dorsal	18	92	0.94	14.0	15.0	29.0	27.0	43.0	43.0
14	sa20	dorsal	18	93	0.9	17.0	16.0	32.0	34.0	44.0	44.0
15	sa20	dorsal	18	94	0.96	15.0	17.0	32.0	32.0	42.0	42.0
16	sa20	dorsal	20	104	0.88	11.0	12.0	22.0	26.0	37.0	36.0
17	sa20	dorsal	20	105	0.96	13.0	13.0	22.0	23.0	40.0	41.0
18	sa20	dorsal	20	106	0.94	10.0	11.0	21.0	21.0	37.0	35.0
19	sa20	dorsal	22	116	0.92	12.0	11.0	26.0	24.0	49.0
20	sa20	dorsal	22	117	0.92	10.0	8.0	26.0	24.0
21	sa20	dorsal	22	118	0.84	9.0	9.0	20.0	24.0	43.0	43.0
22	sa20	volar	4	17	0.98	9.0	8.0	22.0	22.0
23	sa20	volar	4	18	0.7	10.0	8.0	20.0	25.0	42.0
24	sa20	volar	4	19	0.88	12.0	12.0	24.0	30.0
25	sa20	volar	5	22	0.54	10.0	8.0	20.0	30.0	48.0	37.0
26	sa20	volar	5	23	0.78	10.0	6.0	23.0	20.0	41.0	37.0
27	sa20	volar	9	45	0.92	12.0	13.0	25.0	25.0	45.0	42.0
28	sa20	volar	9	46	0.76	13.0	17.0	26.0	25.0	42.0	35.0
29	sa20	volar	9	47	0.82	11.0	13.0	21.0	22.0	39.0	33.0
30	sa20	volar	12	63	0.92	12.0	11.0	22.0	21.0	37.0	35.0
31	sa20	volar	12	64	0.88	11.0	13.0	19.0	20.0	37.0	34.0
32	sa20	volar	12	65	0.86	11.0	12.0	18.0	22.0	34.0	36.0
33	sa20	volar	14	72	0.76	8.0	10.0	18.0	22.0	40.0	34.0
34	sa20	volar	14	73	0.88	8.0	10.0	19.0	22.0	38.0	37.0
35	sa20	volar	18	95	0.82	13.0	15.0	30.0	33.0	47.0	43.0
36	sa20	volar	18	96	0.84	17.0	18.0	33.0	36.0		46.0
37	sa20	volar	18	97	0.92	19.0	19.0	30.0	29.0	48.0	45.0
38	sa20	volar	20	107	0.84	10.0	12.0	24.0	24.0	40.0	34.0
39	sa20	volar	20	108	0.74	10.0	13.0	22.0	24.0	43.0	35.0
40	sa20	volar	20	109	0.8	11.0	12.0	22.0	23.0	44.0	36.0
41	sa20	volar	22	119	0.78	12.0	12.0	26.0	23.0	38.0	46.0
42	sa20	volar	22	120	0.64	9.0	8.0	19.0	21.0	35.0
43	sa20	volar	22	121	0.76	11.0	11.0	26.0	28.0	40.0
44	sa50	dorsal	30	163	0.8873239436619719	26.0	23.0	38.0	40.0	63.0	60.0
45	sa50	dorsal	30	164	0.9154929577464789	20.0	18.0	35.0	38.0	57.0	58.0
46	sa50	dorsal	30	165	0.8309859154929577	15.0	15.0	33.0	24.0	54.0	55.0
47	sa50	dorsal	30	166	0.8450704225352113	16.0	12.0	37.0	34.0	54.0	52.0
48	sa50	dorsal	32	175	0.74	12.0	18.0	25.0	25.0	41.0	48.0
49	sa50	dorsal	32	176	0.96	10.0	10.0	21.0	21.0	31.0	33.0
50	sa50	dorsal	32	177	0.88	12.0	11.0	23.0	19.0	43.0	44.0
51	sa50	dorsal	34	180	0.96	10.0	10.0	24.0	23.0	31.0	32.0
52	sa50	dorsal	34	181	0.92	17.0	16.0	27.0	24.0	41.0	41.0
53	sa50	dorsal	39	202	0.84	12.0	12.0	23.0	22.0	43.0
54	sa50	dorsal	39	203	0.82	16.0	18.0	25.0	31.0	44.0	43.0
55	sa50	dorsal	40	207	0.98	12.0	12.0	21.0	20.0	35.0	35.0
56	sa50	dorsal	40	208	0.86	15.0	13.0	21.0	25.0	33.0	34.0
57	sa50	dorsal	40	209	0.82	13.0	12.0	23.0	20.0	40.0	35.0
58	sa50	dorsal	43	225	0.92	14.0	12.0	25.0	26.0	39.0	40.0
59	sa50	dorsal	43	226	0.78	13.0	13.0	27.0	25.0	36.0	45.0
60	sa50	dorsal	43	227	0.86	20.0	20.0	35.0	28.0	44.0	44.0
61	sa50	dorsal	44	231	0.76	13.0	8.0	30.0	25.0	39.0	41.0
62	sa50	dorsal	44	232	0.9	14.0	14.0	27.0	26.0	46.0	42.0
63	sa50	dorsal	47	248	0.74	21.0	28.0	36.0	49.0	40.0
64	sa50	dorsal	47	249	0.76	22.0	29.0	42.0	46.0	44.0
65	sa50	dorsal	47	250	0.74	19.0	28.0	33.0	46.0	41.0
66	sa50	dorsal	48	254	0.86	12.0	9.0	20.0	21.0	47.0
67	sa50	dorsal	48	255	0.76	11.0	11.0	22.0	27.0	43.0
68	sa50	dorsal	48	256	0.92	8.0	7.0	24.0	22.0	37.0	38.0
69	sa50	dorsal	50	266	0.74	19.0	22.0	34.0	26.0	48.0
70	sa50	dorsal	50	267	0.78	13.0	14.0	27.0	24.0	45.0
71	sa50	dorsal	50	268	0.9	16.0	15.0	26.0	22.0
72	sa50	volar	30	167	0.8169014084507042	14.0	11.0	23.0	27.0	37.0	37.0
73	sa50	volar	30	168	0.8169014084507042	17.0	18.0	31.0	39.0	46.0	50.0
74	sa50	volar	30	169	0.8591549295774648	16.0	21.0	29.0	26.0	42.0	40.0
75	sa50	volar	30	170	0.9014084507042254	16.0	16.0	28.0	30.0	38.0	43.0
76	sa50	volar	32	178	0.8613861386138614	18.0	17.0	39.0	30.0	53.0	57.0
77	sa50	volar	32	179	0.88	12.0	13.0	22.0	20.0	29.0	32.0
78	sa50	volar	34	182	0.98	9.0	10.0	19.0	19.0	34.0	34.0
79	sa50	volar	34	183	0.8	13.0	12.0	26.0	21.0	35.0	39.0
80	sa50	volar	34	184	0.9	8.0	9.0	17.0	20.0	31.0	32.0
81	sa50	volar	39	204	0.94	13.0	12.0	27.0	28.0	39.0	40.0
82	sa50	volar	39	205	0.94	12.0	13.0	26.0	25.0	41.0	40.0
83	sa50	volar	39	206	0.9	12.0	12.0	24.0	27.0	41.0	39.0
84	sa50	volar	40	210	0.88	11.0	11.0	24.0	25.0	37.0	42.0
85	sa50	volar	40	211	0.76	12.0	9.0	26.0	18.0	40.0	39.0
86	sa50	volar	40	212	0.7	14.0	10.0	24.0	18.0	46.0	41.0
87	sa50	volar	43	228	0.9	9.0	7.0	26.0	25.0	35.0	37.0
88	sa50	volar	43	229	0.94	11.0	12.0	25.0	23.0	33.0	33.0
89	sa50	volar	43	230	0.92	12.0	14.0	24.0	25.0	37.0	38.0
90	sa50	volar	44	233	0.84	14.0	12.0	29.0	33.0	42.0	42.0
91	sa50	volar	44	234	0.88	11.0	11.0	26.0	31.0	43.0	44.0
92	sa50	volar	44	235	0.82	9.0	8.0	26.0	22.0	43.0	39.0
93	sa50	volar	47	251	0.96	14.0	13.0	27.0	27.0	38.0	37.0
94	sa50	volar	47	252	0.84	14.0	12.0	27.0	25.0	37.0	33.0
95	sa50	volar	47	253	0.92	11.0	12.0	24.0	22.0	33.0	34.0
96	sa50	volar	48	257	0.9	10.0	12.0	22.0	23.0	33.0	35.0
97	sa50	volar	48	258	0.9	12.0	12.0	24.0	20.0	42.0	41.0
98	sa50	volar	48	259	0.88	8.0	7.0	21.0	22.0	34.0	30.0
99	sa50	volar	50	269	0.92	13.0	13.0	24.0	23.0	43.0	46.0
100	sa50	volar	50	270	0.74	17.0	14.0	27.0	22.0	43.0	38.0
101	sa50	volar	50	271	0.92	14.0	14.0	26.0	24.0	40.0	42.0
