# Supplementary material for: Automated Segmentation of Skin Strata in Reflectance Confocal Microscopy Depth Stacks
Source: PLoS One. 2016 Apr 18;11(4):e0153208. doi: 10.1371/journal.pone.0153208 (PMC4835045; doi:10.1371/journal.pone.0153208)
Supplement: S3 Table — (CSV) [file pone.0153208.s005.csv]

participant	age	phototype	testing	bodysite	stack_count
1	sa20	2	0	dorsal	4
2	sa20	2	0	dorsal	4
3	sa20	2	0	dorsal	5
4	sa20	2	1	dorsal	6
5	sa20	3	1	dorsal	4
6	sa20	2	0	dorsal	6
7	sa20	1	0	dorsal	6
8	sa20	1	0	dorsal	6
9	sa20	3	1	dorsal	6
10	sa20	2	0	dorsal	6
11	sa20	3	0	dorsal	6
12	sa20	1	1	dorsal	6
13	sa20	2	0	dorsal	4
14	sa20	2	1	dorsal	4
15	sa20	3	0	dorsal	6
16	sa20	1	0	dorsal	6
17	sa20	3	0	dorsal	6
18	sa20	3	1	dorsal	6
19	sa20	2	0	dorsal	6
20	sa20	1	1	dorsal	6
21	sa20	4	0	dorsal	6
22	sa20	1	1	dorsal	6
23	sa20	1	0	dorsal	6
24	sa20	3	0	dorsal	6
25	sa20	-1	0	dorsal	4
26	sa50	2	0	dorsal	4
27	sa50	2	0	dorsal	5
28	sa50	2	0	dorsal	8
29	sa50	3	0	dorsal	8
30	sa50	-1	1	dorsal	8
31	sa50	2	0	dorsal	4
32	sa50	1	1	dorsal	5
34	sa50	2	1	dorsal	5
35	sa50	1	0	dorsal	6
37	sa50	1	0	dorsal	6
38	sa50	3	0	dorsal	5
39	sa50	4	1	dorsal	5
40	sa50	3	1	dorsal	6
41	sa50	3	0	dorsal	6
42	sa50	1	0	dorsal	6
43	sa50	3	1	dorsal	6
44	sa50	3	1	dorsal	5
45	sa50	2	0	dorsal	6
46	sa50	1	0	dorsal	6
47	sa50	1	1	dorsal	6
48	sa50	3	1	dorsal	6
49	sa50	3	0	dorsal	6
50	sa50	3	1	dorsal	6
51	sa50	1	0	dorsal	7
53	sa50	1	0	dorsal	6
54	sa50	2	0	dorsal	6
55	sa50	3	0	dorsal	6
56	sa50	2	0	dorsal	6
57	sa50	2	0	dorsal	6
