# Supplementary material for: Automated Segmentation of Skin Strata in Reflectance Confocal Microscopy Depth Stacks
Source: PLoS One. 2016 Apr 18;11(4):e0153208. doi: 10.1371/journal.pone.0153208 (PMC4835045; doi:10.1371/journal.pone.0153208)
Supplement: S4 Table — (CSV) [file pone.0153208.s006.csv]

stack	section_counts
1	50
2	50
3	50
4	50
5	50
6	50
7	50
8	50
9	71
10	71
11	71
12	71
13	71
14	50
15	50
16	50
17	50
18	50
19	50
20	50
21	50
22	50
23	50
24	50
25	50
26	50
27	50
28	50
29	50
30	50
31	50
32	50
33	50
34	50
35	50
36	50
37	50
38	50
39	50
40	50
41	50
42	50
43	50
44	50
45	50
46	50
47	50
48	50
49	50
50	50
51	50
52	50
53	50
54	50
55	50
56	50
57	50
58	50
59	50
60	50
61	50
62	50
63	50
64	50
65	50
66	50
67	50
68	50
69	50
70	50
71	50
72	50
73	50
74	50
75	50
76	50
77	50
78	50
79	50
80	50
81	50
82	50
83	50
84	50
85	50
86	50
87	50
88	50
89	50
90	50
91	50
92	50
93	50
94	50
95	50
96	50
97	50
98	50
99	50
100	50
101	50
102	50
103	50
104	50
105	50
106	50
107	50
108	50
109	50
110	50
111	50
112	50
113	50
114	50
115	50
116	50
117	50
118	50
119	50
120	50
121	50
122	50
123	50
124	50
125	50
126	50
127	50
128	50
129	50
130	50
131	50
132	50
133	50
134	50
135	50
136	50
137	50
138	50
139	50
140	50
141	50
142	50
143	50
144	50
145	50
146	50
147	71
148	71
149	71
150	71
151	71
152	71
153	71
154	71
155	71
156	71
157	71
158	71
159	71
160	71
161	71
162	71
163	71
164	71
165	71
166	71
167	71
168	71
169	71
170	71
171	71
172	71
173	71
174	71
175	50
176	50
177	50
178	101
179	50
180	50
181	50
182	50
183	50
184	50
185	50
186	50
187	50
188	50
189	50
190	50
191	50
192	50
193	50
194	50
195	50
196	50
197	50
198	50
199	50
200	50
201	50
202	50
203	50
204	50
205	50
206	50
207	50
208	50
209	50
210	50
211	50
212	50
213	50
214	50
215	50
216	50
217	50
218	50
219	50
220	50
221	50
222	50
223	50
224	50
225	50
226	50
227	50
228	50
229	50
230	50
231	50
232	50
233	50
234	50
235	50
236	50
237	50
238	50
239	50
240	50
241	50
242	50
243	50
244	50
245	50
246	50
247	50
248	50
249	50
250	50
251	50
252	50
253	50
254	50
255	50
256	50
257	50
258	50
259	50
260	50
261	50
262	50
263	50
264	50
265	50
266	50
267	50
268	50
269	50
270	50
271	50
272	50
273	50
274	50
275	50
276	50
277	50
278	50
279	50
280	50
281	50
282	50
283	50
284	50
285	50
286	50
287	50
288	50
289	50
290	50
291	50
292	50
293	50
294	50
295	50
296	50
297	50
298	50
299	50
300	50
301	50
302	50
303	50
304	50
305	50
306	50
307	50
308	50
